# Supplementary material for: Naphthalene-1,4,5,8-tetra­carboxylic acid 1,8-anhydride–4,4′-bipyridine (1/1)
Source: Acta Crystallogr Sect E Struct Rep Online. 2009 Oct 31;65(Pt 11):o2912. doi: 10.1107/S1600536809044146 (PMC2970960; doi:10.1107/S1600536809044146)
Supplement: Supplementary file 1 [file e-65-o2912-sup1.cif]

##############################################################################
###                                                                        ###
###        Electronic paper (Acta Crystallographica Section E)             ###
###                                                                        ###
##############################################################################
#                                                                            #
# This CIF contains the data in a paper accepted for publication in Acta     #
# Crystallographica Section E. It conforms to the requirements of Notes      #
# for Authors for Section E, and has been peer reviewed under the auspices   #
# of the IUCr Commission on Journals.                                        #
#                                                                            #
# Full details of the Crystallographic Information File format               #
# are given in the paper "The Crystallographic Information File (CIF):       #
# a New Standard Archive File for Crystallography" by S. R. Hall, F. H.      #
# Allen and I. D. Brown [Acta Cryst. (1991), A47, 655-685].                  #
#                                                                            #
# The current version of the core CIF dictionary is obtainable from          #
# ftp://ftp.iucr.org/pub/cif_core.dic. The current version number is 2.4.    #
#                                                                            #
# Software is freely available for graphical display of the structure(s) in  #
# this CIF.  For information consult the CIF home page http://www.iucr.org/  #
# cif/home.html                                                              #
#                                                                            #
# This file may be used for bona fide research purposes within the           #
# scientific community so long as proper attribution is given to the journal # 
# article from which it was obtained.                                        #
#                                                                            #
##############################################################################
                                             
data_I
_audit_creation_method     SHELXL-97
_chemical_name_systematic
;
Naphthalene-1,4,5,8-tetracarboxylic acid 1,8-anhydride--4,4'-bipyridine (1/1)
;
_chemical_name_common     ?
_chemical_formula_moiety     'C14 H6 O7, C10 H8 N2'
_chemical_formula_sum     'C24 H14 N2 O7'
_chemical_formula_iupac     'C14 H6 O7, C10 H8 N2'
_chemical_formula_weight     442.37
_chemical_melting_point     ?
_symmetry_cell_setting     Triclinic
_symmetry_space_group_name_H-M     'P -1'
_symmetry_space_group_name_Hall     '-P 1'
loop_
    _symmetry_equiv_pos_as_xyz
    'x, y, z'
    '-x, -y, -z'
_cell_length_a     9.6193(8)
_cell_length_b     9.6964(3)
_cell_length_c     10.1920(10)
_cell_angle_alpha     81.384(5)
_cell_angle_beta     85.615(6)
_cell_angle_gamma     83.947(3)
_cell_volume     932.90(10)
_cell_formula_units_Z     2
_cell_measurement_reflns_used     5003
_cell_measurement_theta_min     2.85
_cell_measurement_theta_max     27.14
_cell_measurement_temperature     173(2)
_exptl_crystal_description     block
_exptl_crystal_colour     yellow
_exptl_crystal_size_max     0.28
_exptl_crystal_size_mid     0.24
_exptl_crystal_size_min     0.20
_exptl_crystal_density_diffrn     1.575
_exptl_crystal_density_meas     ?
_exptl_crystal_density_method     'not measured'
_exptl_crystal_F_000     456
_exptl_absorpt_coefficient_mu     0.118
_exptl_absorpt_correction_type     multi-scan
_exptl_absorpt_process_details     '(SADABS; Bruker, 1998\\bbr00)'
_exptl_absorpt_correction_T_min     0.9676
_exptl_absorpt_correction_T_max     0.9767
_exptl_special_details
;
;
_diffrn_ambient_temperature     173(2)
_diffrn_radiation_type     MoK\a
_diffrn_radiation_wavelength     0.71073
_diffrn_radiation_source     'fine-focus sealed tube'
_diffrn_radiation_monochromator     graphite
_diffrn_measurement_device_type     'Bruker SMART CCD area-detector'
_diffrn_measurement_method     '\f and \w'
_diffrn_detector_area_resol_mean     ?
_diffrn_reflns_number     6648
_diffrn_reflns_av_R_equivalents     0.0169
_diffrn_reflns_av_sigmaI/netI     0.0224
_diffrn_reflns_theta_min     2.02
_diffrn_reflns_theta_max     25.00
_diffrn_reflns_theta_full     25.00
_diffrn_measured_fraction_theta_max     0.986
_diffrn_measured_fraction_theta_full     0.986
_diffrn_reflns_limit_h_min     -11
_diffrn_reflns_limit_h_max     11
_diffrn_reflns_limit_k_min     -11
_diffrn_reflns_limit_k_max     11
_diffrn_reflns_limit_l_min     -12
_diffrn_reflns_limit_l_max     12
_diffrn_standards_number     0
_diffrn_standards_interval_count     0
_diffrn_standards_interval_time     0
_diffrn_standards_decay_%     0
_refine_special_details
;
Refinement of <i>F</i>^2^ against ALL reflections. The weighted <i>R</i>-factor
<i>wR</i> and goodness of fit <i>S</i> are based on <i>F</i>^2^, conventional
<i>R</i>-factors <i>R</i> are based on <i>F</i>, with <i>F</i> set to zero for
negative <i>F</i>^2^. The threshold expression of <i>F</i>^2^ >
\s(<i>F</i>^2^) is used only for calculating <i>R</i>-factors(gt) <i>etc</i>.
and is not relevant to the choice of reflections for refinement.
<i>R</i>-factors based on <i>F</i>^2^ are statistically about twice as large
as those based on <i>F</i>, and <i>R</i>- factors based on ALL data will be
even larger.
;
_reflns_number_total     3240
_reflns_number_gt     2772
_reflns_threshold_expression     I>2\s(I)
_refine_ls_structure_factor_coef     Fsqd
_refine_ls_matrix_type     full
_refine_ls_R_factor_all     0.0395
_refine_ls_R_factor_gt     0.0329
_refine_ls_wR_factor_gt     0.0979
_refine_ls_wR_factor_ref     0.1035
_refine_ls_goodness_of_fit_ref     1.055
_refine_ls_restrained_S_all     1.055
_refine_ls_number_reflns     3240
_refine_ls_number_parameters     300
_refine_ls_number_restraints     0
_refine_ls_hydrogen_treatment     constr
_refine_ls_weighting_scheme     calc
_refine_ls_weighting_details
         'calc w=1/[\s^2^(Fo^2^)+(0.0664P)^2^+0.1626P] where P=(Fo^2^+2Fc^2^)/3'
_atom_sites_solution_hydrogens     geom
_atom_sites_solution_primary     direct
_atom_sites_solution_secondary     difmap
_refine_ls_shift/su_max     0.000
_refine_ls_shift/su_mean     0.000
_refine_diff_density_max     0.214
_refine_diff_density_min     -0.208
_refine_ls_extinction_method     none
_refine_ls_extinction_coef     ?
loop_
    _atom_type_symbol
    _atom_type_description
    _atom_type_scat_dispersion_real
    _atom_type_scat_dispersion_imag
    _atom_type_scat_source
    'C' 'C' 0.0033 0.0016
                         'International Tables Vol C Tables 4.2.6.8 and 6.1.1.4'
    'H' 'H' 0.0000 0.0000
                         'International Tables Vol C Tables 4.2.6.8 and 6.1.1.4'
    'N' 'N' 0.0061 0.0033
                         'International Tables Vol C Tables 4.2.6.8 and 6.1.1.4'
    'O' 'O' 0.0106 0.0060
                         'International Tables Vol C Tables 4.2.6.8 and 6.1.1.4'
_computing_data_collection     'SMART (Bruker, 1998)'
_computing_cell_refinement     'SAINT (Bruker, 1998)'
_computing_data_reduction     'SAINT (Bruker, 1998)'
_computing_structure_solution     'SHELXS97 (Sheldrick, 2008)'
_computing_structure_refinement     'SHELXL97 (Sheldrick, 2008)'
_computing_molecular_graphics     'SHELXTL (Sheldrick, 2008)'
_computing_publication_material     'SHELXTL (Sheldrick, 2008)'
loop_
    _atom_site_type_symbol
    _atom_site_label
    _atom_site_fract_x
    _atom_site_fract_y
    _atom_site_fract_z
    _atom_site_U_iso_or_equiv
    _atom_site_adp_type
    _atom_site_calc_flag
    _atom_site_refinement_flags
    _atom_site_occupancy
    _atom_site_disorder_assembly
    _atom_site_disorder_group
    O O6 1.12369(10) 0.85984(10) 0.57565(9) 0.0273(2) Uani d . 1 . .
    O O3 0.55296(10) 0.61928(11) 0.24288(10) 0.0327(3) Uani d . 1 . .
    O O7 0.92667(10) 0.94482(10) 0.67238(10) 0.0299(3) Uani d . 1 . .
    O O1 0.83856(10) 0.51984(10) 0.08988(9) 0.0296(2) Uani d . 1 . .
    O O5 1.31804(10) 0.81386(10) 0.45444(10) 0.0304(3) Uani d . 1 . .
    C C8 0.90124(14) 0.79831(13) 0.50961(13) 0.0228(3) Uani d . 1 . .
    C C14 0.97444(13) 0.70939(13) 0.42367(13) 0.0207(3) Uani d . 1 . .
    C C13 0.89868(13) 0.63253(13) 0.34836(12) 0.0207(3) Uani d . 1 . .
    C C11 0.74906(14) 0.65192(13) 0.36207(13) 0.0226(3) Uani d . 1 . .
    C C2 0.98025(14) 0.54118(13) 0.26762(13) 0.0219(3) Uani d . 1 . .
    C C5 1.12245(14) 0.69889(13) 0.41277(13) 0.0230(3) Uani d . 1 . .
    C C10 0.68213(14) 0.74534(14) 0.44146(14) 0.0262(3) Uani d . 1 . .
    H H10 0.5828 0.7608 0.4452 0.031 Uiso calc R 1 . .
    C C7 0.97886(14) 0.87102(13) 0.59342(13) 0.0243(3) Uani d . 1 . .
    C C6 1.19789(14) 0.79167(14) 0.47810(13) 0.0246(3) Uani d . 1 . .
    C C12 0.65343(14) 0.56573(14) 0.30445(13) 0.0241(3) Uani d . 1 . .
    C C4 1.19675(14) 0.60634(14) 0.33777(14) 0.0261(3) Uani d . 1 . .
    H H4 1.2962 0.5972 0.3331 0.031 Uiso calc R 1 . .
    C C1 0.91902(14) 0.46243(14) 0.17226(13) 0.0229(3) Uani d . 1 . .
    C C9 0.75773(15) 0.81770(14) 0.51654(14) 0.0265(3) Uani d . 1 . .
    H H9 0.7098 0.8800 0.5721 0.032 Uiso calc R 1 . .
    C C3 1.12416(14) 0.52589(14) 0.26854(14) 0.0257(3) Uani d . 1 . .
    H H3 1.1757 0.4585 0.2205 0.031 Uiso calc R 1 . .
    N N1 0.46466(12) 0.72761(13) 0.75937(12) 0.0280(3) Uani d . 1 . .
    N N2 0.84743(12) 1.16076(13) 1.06975(12) 0.0298(3) Uani d . 1 . .
    C C17 0.62220(13) 0.89707(14) 0.87676(13) 0.0228(3) Uani d . 1 . .
    C C18 0.70313(13) 0.98835(14) 0.94187(13) 0.0227(3) Uani d . 1 . .
    C C23 0.52433(15) 0.95430(15) 0.78427(14) 0.0272(3) Uani d . 1 . .
    H H23 0.5101 1.0529 0.7596 0.033 Uiso calc R 1 . .
    C C22 0.68533(16) 1.13357(15) 0.91138(14) 0.0305(3) Uani d . 1 . .
    H H22 0.6234 1.1769 0.8457 0.037 Uiso calc R 1 . .
    C C15 0.55791(15) 0.67228(15) 0.84780(15) 0.0310(3) Uani d . 1 . .
    H H15 0.5694 0.5733 0.8706 0.037 Uiso calc R 1 . .
    C C24 0.44849(15) 0.86730(15) 0.72895(14) 0.0297(3) Uani d . 1 . .
    H H24 0.3820 0.9081 0.6667 0.036 Uiso calc R 1 . .
    C C16 0.63843(15) 0.75167(15) 0.90771(15) 0.0302(3) Uani d . 1 . .
    H H16 0.7043 0.7076 0.9694 0.036 Uiso calc R 1 . .
    C C21 0.75874(16) 1.21431(15) 0.97767(14) 0.0310(3) Uani d . 1 . .
    H H21 0.7449 1.3133 0.9561 0.037 Uiso calc R 1 . .
    C C20 0.86494(16) 1.02078(16) 1.10009(16) 0.0362(4) Uani d . 1 . .
    H H20 0.9275 0.9808 1.1663 0.043 Uiso calc R 1 . .
    C C19 0.79578(16) 0.93242(16) 1.03902(15) 0.0331(3) Uani d . 1 . .
    H H19 0.8113 0.8338 1.0632 0.040 Uiso calc R 1 . .
    O O4 0.68631(10) 0.43151(10) 0.33780(10) 0.0283(2) Uani d . 1 . .
    H H4A 0.6303 0.3865 0.3059 0.042 Uiso calc R 1 . .
    O O2 0.96983(10) 0.33081(10) 0.18631(10) 0.0280(2) Uani d . 1 . .
    H H2 0.9261 0.2867 0.1405 0.042 Uiso calc R 1 . .
loop_
    _atom_site_aniso_label
    _atom_site_aniso_U_11
    _atom_site_aniso_U_22
    _atom_site_aniso_U_33
    _atom_site_aniso_U_12
    _atom_site_aniso_U_13
    _atom_site_aniso_U_23
    O6 0.0303(5) 0.0273(5) 0.0267(5) -0.0074(4) -0.0067(4) -0.0057(4)
    O3 0.0249(5) 0.0356(6) 0.0398(6) 0.0001(4) -0.0124(4) -0.0093(5)
    O7 0.0389(6) 0.0248(5) 0.0279(5) 0.0009(4) -0.0085(4) -0.0093(4)
    O1 0.0328(6) 0.0302(5) 0.0268(5) -0.0008(4) -0.0087(4) -0.0050(4)
    O5 0.0256(5) 0.0315(5) 0.0358(6) -0.0100(4) -0.0071(4) -0.0028(4)
    C8 0.0273(7) 0.0182(6) 0.0232(7) -0.0038(5) -0.0032(5) -0.0020(5)
    C14 0.0237(7) 0.0173(6) 0.0213(6) -0.0036(5) -0.0038(5) -0.0005(5)
    C13 0.0232(7) 0.0184(6) 0.0206(6) -0.0039(5) -0.0043(5) -0.0003(5)
    C11 0.0235(7) 0.0208(6) 0.0234(7) -0.0028(5) -0.0041(5) -0.0012(5)
    C2 0.0247(7) 0.0195(6) 0.0217(6) -0.0043(5) -0.0027(5) -0.0010(5)
    C5 0.0247(7) 0.0208(6) 0.0236(7) -0.0050(5) -0.0050(5) 0.0002(5)
    C10 0.0207(7) 0.0262(7) 0.0320(8) -0.0013(5) -0.0025(6) -0.0056(6)
    C7 0.0289(7) 0.0194(6) 0.0246(7) -0.0027(5) -0.0064(6) -0.0007(5)
    C6 0.0274(8) 0.0217(6) 0.0243(7) -0.0038(5) -0.0068(6) 0.0013(5)
    C12 0.0203(7) 0.0285(7) 0.0244(7) -0.0039(5) -0.0010(5) -0.0054(6)
    C4 0.0191(7) 0.0277(7) 0.0318(7) -0.0039(5) -0.0024(6) -0.0036(6)
    C1 0.0230(7) 0.0239(7) 0.0224(7) -0.0045(5) 0.0001(5) -0.0042(5)
    C9 0.0279(7) 0.0239(7) 0.0282(7) 0.0002(5) -0.0007(6) -0.0076(6)
    C3 0.0239(7) 0.0252(7) 0.0286(7) -0.0013(5) -0.0001(6) -0.0071(6)
    N1 0.0241(6) 0.0320(7) 0.0308(6) -0.0072(5) -0.0007(5) -0.0112(5)
    N2 0.0283(6) 0.0332(7) 0.0314(7) -0.0050(5) -0.0024(5) -0.0141(5)
    C17 0.0203(7) 0.0275(7) 0.0218(7) -0.0029(5) 0.0012(5) -0.0082(5)
    C18 0.0205(7) 0.0274(7) 0.0217(7) -0.0027(5) 0.0008(5) -0.0086(5)
    C23 0.0296(7) 0.0257(7) 0.0273(7) -0.0055(6) -0.0055(6) -0.0032(6)
    C22 0.0365(8) 0.0295(7) 0.0270(7) -0.0056(6) -0.0094(6) -0.0033(6)
    C15 0.0279(7) 0.0253(7) 0.0416(8) -0.0015(6) -0.0049(6) -0.0105(6)
    C24 0.0279(7) 0.0350(8) 0.0280(7) -0.0072(6) -0.0060(6) -0.0052(6)
    C16 0.0267(7) 0.0278(7) 0.0374(8) -0.0002(6) -0.0101(6) -0.0067(6)
    C21 0.0391(8) 0.0258(7) 0.0296(8) -0.0083(6) -0.0029(6) -0.0056(6)
    C20 0.0358(8) 0.0341(8) 0.0423(9) 0.0034(6) -0.0161(7) -0.0144(7)
    C19 0.0363(8) 0.0268(7) 0.0388(8) 0.0013(6) -0.0136(7) -0.0103(6)
    O4 0.0290(5) 0.0247(5) 0.0337(6) -0.0094(4) -0.0100(4) -0.0037(4)
    O2 0.0312(5) 0.0230(5) 0.0329(6) -0.0025(4) -0.0097(4) -0.0100(4)
_geom_special_details
;
All e.s.d.'s (except the e.s.d. in the dihedral angle between two l.s. planes)
are estimated using the full covariance matrix. The cell e.s.d.'s are taken
into account individually in the estimation of e.s.d.'s in distances, angles
and torsion angles; correlations between e.s.d.'s in cell parameters are only
used when they are defined by crystal symmetry. An approximate (isotropic)
treatment of cell e.s.d.'s is used for estimating e.s.d.'s involving l.s.
planes.
;
loop_
    _geom_bond_atom_site_label_1
    _geom_bond_atom_site_label_2
    _geom_bond_site_symmetry_2
    _geom_bond_distance
    _geom_bond_publ_flag
    O6 C7 . 1.3859(17) ?
    O6 C6 . 1.3870(17) ?
    O3 C12 . 1.2193(16) ?
    O7 C7 . 1.2028(16) ?
    O1 C1 . 1.2175(16) ?
    O5 C6 . 1.1977(16) ?
    C8 C9 . 1.3713(19) ?
    C8 C14 . 1.4179(19) ?
    C8 C7 . 1.4742(18) ?
    C14 C5 . 1.4136(19) ?
    C14 C13 . 1.4308(18) ?
    C13 C11 . 1.4305(18) ?
    C13 C2 . 1.4319(19) ?
    C11 C10 . 1.3808(19) ?
    C11 C12 . 1.5105(18) ?
    C2 C3 . 1.3771(19) ?
    C2 C1 . 1.5098(18) ?
    C5 C4 . 1.374(2) ?
    C5 C6 . 1.4732(18) ?
    C10 C9 . 1.4001(19) ?
    C10 H10 . 0.9500 ?
    C12 O4 . 1.3064(16) ?
    C4 C3 . 1.3961(19) ?
    C4 H4 . 0.9500 ?
    C1 O2 . 1.3086(16) ?
    C9 H9 . 0.9500 ?
    C3 H3 . 0.9500 ?
    N1 C15 . 1.3349(19) ?
    N1 C24 . 1.3387(19) ?
    N2 C21 . 1.3271(19) ?
    N2 C20 . 1.342(2) ?
    C17 C16 . 1.3926(19) ?
    C17 C23 . 1.3970(19) ?
    C17 C18 . 1.4933(18) ?
    C18 C22 . 1.391(2) ?
    C18 C19 . 1.393(2) ?
    C23 C24 . 1.3772(19) ?
    C23 H23 . 0.9500 ?
    C22 C21 . 1.384(2) ?
    C22 H22 . 0.9500 ?
    C15 C16 . 1.380(2) ?
    C15 H15 . 0.9500 ?
    C24 H24 . 0.9500 ?
    C16 H16 . 0.9500 ?
    C21 H21 . 0.9500 ?
    C20 C19 . 1.381(2) ?
    C20 H20 . 0.9500 ?
    C19 H19 . 0.9500 ?
    O4 H4A . 0.8400 ?
    O2 H2 . 0.8400 ?
loop_
    _geom_angle_atom_site_label_1
    _geom_angle_atom_site_label_2
    _geom_angle_atom_site_label_3
    _geom_angle_site_symmetry_1
    _geom_angle_site_symmetry_3
    _geom_angle
    _geom_angle_publ_flag
    C7 O6 C6 . . 123.44(11) ?
    C9 C8 C14 . . 120.75(12) ?
    C9 C8 C7 . . 119.01(12) ?
    C14 C8 C7 . . 120.24(12) ?
    C5 C14 C8 . . 119.17(12) ?
    C5 C14 C13 . . 120.74(12) ?
    C8 C14 C13 . . 120.09(12) ?
    C11 C13 C14 . . 117.33(12) ?
    C11 C13 C2 . . 125.99(12) ?
    C14 C13 C2 . . 116.68(12) ?
    C10 C11 C13 . . 120.61(12) ?
    C10 C11 C12 . . 114.95(12) ?
    C13 C11 C12 . . 124.19(11) ?
    C3 C2 C13 . . 120.43(12) ?
    C3 C2 C1 . . 115.54(12) ?
    C13 C2 C1 . . 123.96(12) ?
    C4 C5 C14 . . 120.61(12) ?
    C4 C5 C6 . . 119.51(12) ?
    C14 C5 C6 . . 119.84(12) ?
    C11 C10 C9 . . 121.30(13) ?
    C11 C10 H10 . . 119.3 ?
    C9 C10 H10 . . 119.3 ?
    O7 C7 O6 . . 116.81(12) ?
    O7 C7 C8 . . 125.34(13) ?
    O6 C7 C8 . . 117.76(12) ?
    O5 C6 O6 . . 116.80(12) ?
    O5 C6 C5 . . 125.81(13) ?
    O6 C6 C5 . . 117.39(12) ?
    O3 C12 O4 . . 126.01(12) ?
    O3 C12 C11 . . 122.11(12) ?
    O4 C12 C11 . . 111.69(11) ?
    C5 C4 C3 . . 119.14(12) ?
    C5 C4 H4 . . 120.4 ?
    C3 C4 H4 . . 120.4 ?
    O1 C1 O2 . . 126.31(12) ?
    O1 C1 C2 . . 122.40(12) ?
    O2 C1 C2 . . 111.18(11) ?
    C8 C9 C10 . . 119.78(12) ?
    C8 C9 H9 . . 120.1 ?
    C10 C9 H9 . . 120.1 ?
    C2 C3 C4 . . 122.08(12) ?
    C2 C3 H3 . . 119.0 ?
    C4 C3 H3 . . 119.0 ?
    C15 N1 C24 . . 117.78(12) ?
    C21 N2 C20 . . 117.59(12) ?
    C16 C17 C23 . . 117.10(12) ?
    C16 C17 C18 . . 121.60(12) ?
    C23 C17 C18 . . 121.28(12) ?
    C22 C18 C19 . . 117.07(12) ?
    C22 C18 C17 . . 121.26(12) ?
    C19 C18 C17 . . 121.63(12) ?
    C24 C23 C17 . . 119.81(13) ?
    C24 C23 H23 . . 120.1 ?
    C17 C23 H23 . . 120.1 ?
    C21 C22 C18 . . 119.32(13) ?
    C21 C22 H22 . . 120.3 ?
    C18 C22 H22 . . 120.3 ?
    N1 C15 C16 . . 123.30(13) ?
    N1 C15 H15 . . 118.4 ?
    C16 C15 H15 . . 118.4 ?
    N1 C24 C23 . . 122.70(13) ?
    N1 C24 H24 . . 118.7 ?
    C23 C24 H24 . . 118.7 ?
    C15 C16 C17 . . 119.31(13) ?
    C15 C16 H16 . . 120.3 ?
    C17 C16 H16 . . 120.3 ?
    N2 C21 C22 . . 123.50(13) ?
    N2 C21 H21 . . 118.2 ?
    C22 C21 H21 . . 118.2 ?
    N2 C20 C19 . . 122.72(14) ?
    N2 C20 H20 . . 118.6 ?
    C19 C20 H20 . . 118.6 ?
    C20 C19 C18 . . 119.80(14) ?
    C20 C19 H19 . . 120.1 ?
    C18 C19 H19 . . 120.1 ?
    C12 O4 H4A . . 109.5 ?
    C1 O2 H2 . . 109.5 ?
loop_
    _geom_hbond_atom_site_label_D
    _geom_hbond_atom_site_label_H
    _geom_hbond_atom_site_label_A
    _geom_hbond_site_symmetry_A
    _geom_hbond_distance_DH
    _geom_hbond_distance_HA
    _geom_hbond_distance_DA
    _geom_hbond_angle_DHA
    O2 H2 N2 1_544 0.84 1.77 2.594(2) 167
    O4 H4A N1 2_666 0.84 1.74 2.573(2) 171
    C16 H16 O1 1_556 0.95 2.36 3.254(2) 157
    C22 H22 O3 2_676 0.95 2.57 3.425(2) 150
data_global
_journal_date_recd_electronic     2009-10-12
_journal_date_accepted     2009-10-23
_journal_name_full     'Acta Crystallographica, Section E'
_journal_year     2009
_journal_volume     65
_journal_issue     11
_journal_page_first     o2912
_journal_page_last     o2912
_journal_paper_category     QO
_journal_coeditor_code     IM2151
_publ_contact_author_name     'Ji-Hua Deng'
_publ_contact_author_address
;
College of Chemistry and Bio-engineering
Yichun University
Yichun, Jiangxi, 455000
People's Republic of China
;
_publ_contact_author_email     djhycu_2006@yahoo.com.cn
_publ_contact_author_fax     ?
_publ_contact_author_phone     ?
_publ_section_title
;
Naphthalene-1,4,5,8-tetracarboxylic acid 1,8-anhydride--4,4'-bipyridine (1/1)
;
loop_
    _publ_author_name
    _publ_author_footnote
    _publ_author_address
    'Deng, Ji-Hua' .
;
College of Chemistry & Bio-engineering
Yichun University
Yichun, Jiangxi 336000
People's Republic of China
;
    'Guo, Meng-Ping' .
;
Institute of Coordination catalysis
Yichun University
Yichun, Jiangxi 336000
People's Republic of China
;
    'Zhang, Qiao-Chu' .
;
College of Chemistry & Bio-engineering
Yichun University
Yichun, Jiangxi 336000
People's Republic of China
;
    'Yuan, Lin' .
;
College of Chemistry & Bio-engineering
Yichun University
Yichun, Jiangxi 336000
People's Republic of China
;
    'Guo, Hui-Rui' .
;
Institute of Coordination catalysis
Yichun University
Yichun, Jiangxi 336000
People's Republic of China
;
    'Mei, Guang-Quan' .
;
College of Chemistry & Bio-engineering
Yichun University
Yichun, Jiangxi 336000
People's Republic of China
;
