# Supplementary material for: Naphthalene-1,4,5,8-tetra­carboxylic acid 1,8-anhydride–4,4′-bipyridine (1/1)
Source: Acta Crystallogr Sect E Struct Rep Online. 2009 Oct 31;65(Pt 11):o2912. doi: 10.1107/S1600536809044146 (PMC2970960; doi:10.1107/S1600536809044146)
Supplement: Supplementary file 2 [file e-65-o2912-Isup2.hkl]

# 
# h,k,l, Fc-squared, Fo-squared, sigma(Fo-squared) and status flag 
# 
data_I
_shelx_title ' 1011 in P-1' 
_shelx_refln_list_code          4 
_shelx_F_calc_maximum      182.69 
_exptl_crystal_F_000       456.00 
_reflns_d_resolution_high  0.8409 
 
loop_ 
 _symmetry_equiv_pos_as_xyz 
 'x, y, z' 
 '-x, -y, -z' 
 
_cell_length_a     9.6193 
_cell_length_b     9.6964 
_cell_length_c    10.1916 
_cell_angle_alpha  81.384 
_cell_angle_beta   85.615 
_cell_angle_gamma  83.947 
 
_shelx_F_squared_multiplier     1.000 
 
loop_ 
 _refln_index_h 
 _refln_index_k 
 _refln_index_l 
 _refln_F_squared_calc 
 _refln_F_squared_meas 
 _refln_F_squared_sigma 
 _refln_observed_status 
   1   0   0     1623.08     1406.78     71.90 o 
   2   0   0       16.11       12.50      0.38 o 
   3   0   0        7.84       14.98      0.66 o 
   4   0   0      160.90      154.82      2.45 o 
   5   0   0      628.00      707.79      9.96 o 
   6   0   0      274.34      268.18      4.86 o 
   7   0   0       95.95       99.64      1.98 o 
   8   0   0       31.48       42.09      1.24 o 
   9   0   0      417.00      364.16     10.20 o 
  10   0   0        4.80        9.77      1.91 o 
  11   0   0        1.87        0.00      1.54 o 
 -11   1   0       68.18       67.62      3.58 o 
 -10   1   0        0.35        0.00      1.27 o 
  -9   1   0        9.56        8.12      1.62 o 
  -8   1   0        0.37        0.70      1.10 o 
  -7   1   0      258.69      262.29      4.20 o 
  -6   1   0       82.73       97.41      1.87 o 
  -5   1   0       57.57       72.29      1.44 o 
  -4   1   0       62.35       72.59      1.35 o 
  -3   1   0       40.36       52.95      1.02 o 
  -2   1   0     1451.21     1489.08     25.25 o 
  -1   1   0      794.61      751.57     12.45 o 
   0   1   0        2.17        4.09      0.15 o 
   1   1   0        5.59        5.80      0.34 o 
   2   1   0      373.39      336.59      4.78 o 
   3   1   0      370.56      348.84      4.98 o 
   4   1   0       39.36       57.14      1.12 o 
   5   1   0      677.40      763.81     10.70 o 
   6   1   0      365.63      394.00      5.86 o 
   7   1   0       43.65       44.77      1.50 o 
   9   1   0       91.60       78.67      2.38 o 
  11   1   0        0.02        0.13      1.30 o 
 -10   2   0        7.04        7.02      1.77 o 
  -9   2   0      172.49      163.53      3.87 o 
  -8   2   0       10.10       11.27      1.17 o 
  -7   2   0        6.05        6.20      0.90 o 
  -6   2   0     1043.01     1152.92     18.22 o 
  -5   2   0        0.04        0.21      0.34 o 
  -4   2   0       17.78       17.09      0.82 o 
  -3   2   0      471.76      480.89      6.79 o 
  -2   2   0      523.57      447.47      7.62 o 
  -1   2   0       10.38       11.93      0.53 o 
   0   2   0      113.87      116.63      2.10 o 
   1   2   0     1517.53     1521.62     20.72 o 
   2   2   0      123.34      129.72      2.98 o 
   3   2   0        4.37        5.31      0.48 o 
   4   2   0     1467.51     1400.57     19.18 o 
   5   2   0      272.27      238.46      3.63 o 
   6   2   0      560.49      553.83      7.94 o 
   7   2   0       13.93       11.20      1.00 o 
   8   2   0       29.30       31.26      1.40 o 
   9   2   0       33.27       32.25      1.50 o 
  10   2   0      140.26      147.82      4.13 o 
  11   2   0       88.78      101.97      4.25 o 
 -10   3   0       41.99       42.27      1.90 o 
  -9   3   0       33.94       35.58      1.69 o 
  -8   3   0       45.69       45.20      1.76 o 
  -7   3   0        3.81        5.58      0.95 o 
  -6   3   0       35.36       33.41      1.38 o 
  -5   3   0      365.33      367.82      6.79 o 
  -4   3   0       19.64       17.34      0.87 o 
  -3   3   0      118.23      127.06      2.66 o 
  -2   3   0     1780.27     1811.44     29.76 o 
  -1   3   0      142.36      145.34      2.20 o 
   0   3   0      513.37      469.89      7.98 o 
   1   3   0      389.38      408.43      5.72 o 
   2   3   0     1071.05     1083.43     18.16 o 
   3   3   0       72.83       77.04      1.76 o 
   4   3   0     2324.70     2478.98     41.26 o 
   5   3   0      435.13      426.82      7.73 o 
   6   3   0      530.34      528.66      9.92 o 
   7   3   0       12.58       10.86      1.06 o 
   8   3   0        6.68        6.05      1.67 o 
   9   3   0      121.68      121.36      3.16 o 
  10   3   0       34.44       43.77      1.87 o 
  11   3   0        8.14        6.97      1.26 o 
 -10   4   0        0.97        0.55      1.25 o 
  -9   4   0      306.34      330.36      6.83 o 
  -8   4   0       12.48       12.40      1.47 o 
  -7   4   0        9.33        8.17      1.06 o 
  -6   4   0       19.36       19.50      1.61 o 
  -5   4   0       47.57       40.86      2.02 o 
  -4   4   0        3.49        1.90      0.69 o 
  -3   4   0       48.11       51.28      1.46 o 
  -2   4   0      170.31      152.43      2.39 o 
  -1   4   0     1985.00     2141.90     29.01 o 
   0   4   0       34.31       28.69      0.87 o 
   1   4   0      860.09      868.07     15.71 o 
   2   4   0        0.78        0.00      0.24 o 
   3   4   0       46.19       48.92      1.32 o 
   4   4   0       95.43       92.13      2.13 o 
   5   4   0      126.91      134.42      2.96 o 
   6   4   0      193.17      203.30      4.23 o 
   7   4   0      185.94      186.81      4.05 o 
   8   4   0       44.44       49.31      1.80 o 
   9   4   0       67.96       65.46      2.21 o 
  10   4   0       12.63       14.29      1.43 o 
  11   4   0       15.99       16.74      1.38 o 
  -9   5   0       20.60       24.60      1.58 o 
  -8   5   0       11.97       12.92      1.42 o 
  -7   5   0       86.12       86.90      2.60 o 
  -6   5   0       19.43       19.19      1.26 o 
  -5   5   0      555.16      579.76     18.78 o 
  -4   5   0      149.27      139.48      3.13 o 
  -3   5   0       57.70       49.73      1.53 o 
  -2   5   0      860.28      979.16     13.55 o 
  -1   5   0        0.31        3.12      0.58 o 
   0   5   0        6.09        5.59      0.53 o 
   1   5   0     1053.52     1012.37     13.93 o 
   2   5   0     1459.78     1491.80     20.36 o 
   3   5   0      130.10      127.29      2.67 o 
   4   5   0       51.18       45.07      1.39 o 
   5   5   0       57.08       48.51      1.55 o 
   6   5   0      150.08      156.29      3.49 o 
   7   5   0      593.55      600.45     16.64 o 
   8   5   0      230.01      240.83      5.53 o 
   9   5   0        3.46        2.81      0.98 o 
  10   5   0       12.28       13.38      1.41 o 
  -9   6   0       15.97       18.03      1.50 o 
  -8   6   0       70.89       75.61      4.20 o 
  -7   6   0       46.37       47.72      1.97 o 
  -6   6   0      833.95      832.17     14.78 o 
  -5   6   0       28.25       25.97      1.31 o 
  -4   6   0       26.94       27.20      1.31 o 
  -3   6   0      112.36      106.72      2.63 o 
  -2   6   0      109.62      103.45      2.42 o 
  -1   6   0     1164.87     1291.69     17.78 o 
   0   6   0      225.32      217.12     13.53 o 
   1   6   0      215.09      217.79      4.04 o 
   2   6   0      121.28      127.77      2.17 o 
   3   6   0     1588.57     1563.71     26.35 o 
   4   6   0       18.39       16.37      0.93 o 
   5   6   0      270.12      258.50      5.13 o 
   6   6   0      798.89      786.02     13.89 o 
   7   6   0      935.66      980.37     17.21 o 
   8   6   0      546.57      549.22     12.61 o 
   9   6   0       18.30       17.87      1.29 o 
  10   6   0        0.13        0.00      0.92 o 
  -8   7   0        2.53        2.16      1.87 o 
  -7   7   0      202.51      213.47      4.97 o 
  -6   7   0      238.59      233.81      5.15 o 
  -5   7   0       30.69       31.15      1.51 o 
  -4   7   0      236.58      231.67      4.85 o 
  -3   7   0       11.44       12.47      1.12 o 
  -2   7   0       62.56       63.76      1.83 o 
  -1   7   0       83.54       85.77      2.59 o 
   0   7   0       15.62       14.12      0.81 o 
   1   7   0        0.13        0.00      0.42 o 
   2   7   0        4.20        6.03      0.59 o 
   3   7   0      678.78      719.70     12.59 o 
   4   7   0       74.51       77.30      2.06 o 
   5   7   0      599.44      623.42     11.21 o 
   6   7   0      276.61      286.06      5.73 o 
   7   7   0      137.08      133.92      3.29 o 
   8   7   0        1.52        1.86      1.15 o 
   9   7   0       11.86       11.02      1.29 o 
  -7   8   0       88.83      100.12      3.10 o 
  -6   8   0       86.27       77.73      2.57 o 
  -5   8   0       78.54       81.36      2.54 o 
  -4   8   0        8.00        5.44      1.00 o 
  -3   8   0       53.07       48.34      1.71 o 
  -2   8   0        0.59        0.00      0.62 o 
  -1   8   0      283.66      258.93      5.06 o 
   0   8   0       20.21       20.76      1.02 o 
   1   8   0        2.35        2.56      0.76 o 
   2   8   0       19.64       20.50      1.04 o 
   3   8   0        1.10        1.45      0.71 o 
   4   8   0      272.86      273.26      5.42 o 
   5   8   0      112.86      119.69      3.14 o 
   6   8   0       75.87       74.61      2.21 o 
   7   8   0       36.88       38.62      1.61 o 
   8   8   0        7.92        8.35      1.17 o 
  -6   9   0        2.41        1.65      1.08 o 
  -5   9   0        2.36        1.91      0.99 o 
  -4   9   0       23.96       24.86      1.48 o 
  -3   9   0       59.15       54.38      1.94 o 
  -2   9   0       81.10       69.11      2.12 o 
  -1   9   0       25.95       27.47      1.26 o 
   0   9   0        2.63        0.00      0.59 o 
   1   9   0       27.02       27.89      1.54 o 
   2   9   0       16.58       16.40      1.04 o 
   3   9   0      644.96      647.87     11.61 o 
   4   9   0        7.80        8.48      0.99 o 
   5   9   0       12.99       12.44      1.87 o 
   6   9   0       19.01       20.65      1.64 o 
   7   9   0       38.99       46.90      1.83 o 
  -4  10   0        0.00        0.00      2.01 o 
  -3  10   0        3.05        5.34      1.24 o 
  -2  10   0      148.26      136.96      3.44 o 
  -1  10   0       49.39       54.70      1.88 o 
   0  10   0       36.32       35.45      1.87 o 
   1  10   0       62.06       60.80      2.44 o 
   2  10   0        0.05        0.50      0.84 o 
   3  10   0       45.81       48.27      2.98 o 
   4  10   0        0.79        0.62      0.80 o 
   5  10   0       74.38       77.54      2.34 o 
   6  10   0        0.01        0.00      0.94 o 
  -1  11   0       50.08       58.79      2.74 o 
   0  11   0        0.11        1.04      1.00 o 
   1  11   0       40.06       39.06      2.04 o 
   2  11   0        9.44       11.20      1.24 o 
   3  11   0        0.06        0.00      0.90 o 
   4  11   0       26.07       29.80      1.81 o 
  -3 -11   1        3.04        2.34      1.14 o 
  -2 -11   1        3.05        3.85      1.10 o 
  -1 -11   1       50.58       52.71      2.41 o 
   0 -11   1      112.34      108.42      3.85 o 
   1 -11   1       27.45       27.46      1.87 o 
  -5 -10   1       26.90       29.97      1.44 o 
  -4 -10   1       11.74       14.15      3.65 o 
  -3 -10   1        1.19        3.18      1.04 o 
  -2 -10   1       24.40       26.39      1.61 o 
  -1 -10   1       72.05       72.57      2.78 o 
   0 -10   1       94.70       93.34      3.34 o 
   1 -10   1       55.02       46.62      1.75 o 
   2 -10   1        1.47        0.12      0.86 o 
   3 -10   1       47.94       46.40      1.89 o 
   4 -10   1        0.90        0.47      0.94 o 
  -7  -9   1        1.37        1.26      0.90 o 
  -6  -9   1       94.88      105.78      2.86 o 
  -5  -9   1       21.97       22.35      1.27 o 
  -4  -9   1       21.94       23.37      1.25 o 
  -3  -9   1       10.72       11.19      1.62 o 
  -2  -9   1        5.75        5.03      1.57 o 
  -1  -9   1        0.00        0.00      0.64 o 
   0  -9   1       31.06       26.94      1.19 o 
   1  -9   1        8.15        4.72      0.88 o 
   2  -9   1      133.92      136.88      3.31 o 
   3  -9   1       24.58       23.77      1.35 o 
   4  -9   1       51.44       50.61      1.98 o 
   5  -9   1        0.35        0.41      0.95 o 
  -8  -8   1      220.04      241.65      5.31 o 
  -7  -8   1      256.36      265.48      5.60 o 
  -6  -8   1      566.70      597.95     11.01 o 
  -5  -8   1      777.85      792.10     14.10 o 
  -4  -8   1        0.62        0.00      0.65 o 
  -3  -8   1       87.37       93.96      4.16 o 
  -2  -8   1      238.08      231.69      4.63 o 
  -1  -8   1        3.88        2.94      0.73 o 
   0  -8   1      279.58      249.83      4.86 o 
   1  -8   1        5.64        1.51      0.69 o 
   2  -8   1        8.14        6.48      1.19 o 
   3  -8   1       33.13       34.66      1.48 o 
   4  -8   1       52.24       47.57      1.81 o 
   5  -8   1        1.96        0.45      0.91 o 
   6  -8   1      156.95      161.27      6.22 o 
   7  -8   1       34.90       38.20      1.93 o 
  -9  -7   1        1.48        0.28      0.89 o 
  -8  -7   1      158.21      173.83      8.49 o 
  -7  -7   1      519.19      522.54      9.81 o 
  -6  -7   1       18.70       21.36      1.20 o 
  -5  -7   1       52.45       54.17      1.74 o 
  -4  -7   1        9.84        9.41      1.10 o 
  -3  -7   1       95.74       96.32      2.34 o 
  -2  -7   1      106.85      102.19      2.39 o 
  -1  -7   1       58.13       57.47      1.31 o 
   0  -7   1        7.83        8.68      1.11 o 
   1  -7   1        7.98        8.54      1.67 o 
   2  -7   1       86.81       97.55      2.42 o 
   3  -7   1       10.93       12.21      1.72 o 
   4  -7   1       22.35       21.41      1.24 o 
   5  -7   1      282.55      301.70      6.15 o 
   6  -7   1      439.61      447.80      8.70 o 
   7  -7   1       93.34       93.12      2.92 o 
   8  -7   1      248.52      257.24      5.85 o 
 -10  -6   1       14.32       15.55      1.53 o 
  -9  -6   1       37.17       38.17      1.71 o 
  -8  -6   1      149.71      168.31      3.96 o 
  -7  -6   1       38.08       38.42      1.57 o 
  -6  -6   1       19.26       19.18      1.11 o 
  -5  -6   1       84.69       87.09      2.28 o 
  -4  -6   1       33.34       29.28      1.52 o 
  -3  -6   1      174.21      167.53      3.46 o 
  -2  -6   1        0.66        1.15      0.40 o 
  -1  -6   1      453.34      478.77      6.89 o 
   0  -6   1       23.44       19.85      1.16 o 
   1  -6   1      133.52      153.18      4.61 o 
   2  -6   1       19.55       17.58      0.92 o 
   4  -6   1       10.10       12.80      1.05 o 
   5  -6   1        1.68        1.25      1.10 o 
   6  -6   1     1313.13     1358.20     23.79 o 
   7  -6   1      482.18      469.85      9.08 o 
   8  -6   1       16.41       15.92      1.62 o 
   9  -6   1       58.88       61.70      2.46 o 
 -10  -5   1        1.11        0.14      1.05 o 
  -9  -5   1       75.27       72.70      2.37 o 
  -8  -5   1        1.76        0.78      0.82 o 
  -7  -5   1       23.23       22.96      1.22 o 
  -6  -5   1      108.54      105.60      2.65 o 
  -5  -5   1      131.26      131.50      2.98 o 
  -4  -5   1       56.30       54.00      1.54 o 
  -3  -5   1        0.00        0.11      0.31 o 
  -2  -5   1      230.82      199.82      3.07 o 
  -1  -5   1      387.06      429.75      6.16 o 
   0  -5   1       91.22       79.29      1.76 o 
   1  -5   1       32.08       44.70      0.98 o 
   2  -5   1        2.86        3.22      0.77 o 
   3  -5   1       18.59       19.04      0.98 o 
   4  -5   1        0.04        0.00      0.59 o 
   5  -5   1      718.94      726.20     12.81 o 
   6  -5   1      161.74      165.77      3.83 o 
   7  -5   1       21.66       19.41      1.35 o 
   8  -5   1       21.55       19.91      1.39 o 
   9  -5   1        0.82        0.00      1.32 o 
 -10  -4   1        0.15        0.00      1.14 o 
  -9  -4   1        0.01        0.00      0.89 o 
  -8  -4   1       65.09       67.95      2.13 o 
  -7  -4   1       47.67       46.96      1.68 o 
  -6  -4   1       69.86       71.80      2.02 o 
  -5  -4   1        5.49        6.25      0.76 o 
  -4  -4   1      176.33      164.83      3.37 o 
  -3  -4   1        2.89        1.86      0.45 o 
  -2  -4   1      177.72      158.80      2.45 o 
  -1  -4   1      226.21      159.32      2.45 o 
   0  -4   1     2428.23     2506.82     41.49 o 
   1  -4   1       17.29       15.90      0.52 o 
   2  -4   1      325.40      345.93      6.18 o 
   3  -4   1      231.44      221.13      4.28 o 
   4  -4   1       45.90       35.73      1.97 o 
   5  -4   1        0.55        1.55      0.69 o 
   6  -4   1      145.46      142.17      3.33 o 
   7  -4   1       30.38       28.89      1.69 o 
   8  -4   1       25.04       22.52      1.35 o 
   9  -4   1        0.00        0.00      0.92 o 
  10  -4   1       83.28       90.13      2.88 o 
 -11  -3   1      181.65      204.51      4.89 o 
 -10  -3   1        3.36        2.33      0.96 o 
  -9  -3   1        4.48        2.12      1.10 o 
  -8  -3   1       80.17       82.61      2.37 o 
  -7  -3   1       35.79       35.65      1.41 o 
  -6  -3   1       64.50       64.24      1.94 o 
  -5  -3   1      848.69      881.22     15.22 o 
  -4  -3   1        6.21       10.53      1.00 o 
  -3  -3   1     1684.24     1711.60     28.59 o 
  -2  -3   1       46.55       44.51      0.86 o 
  -1  -3   1      192.25      228.05      3.31 o 
   0  -3   1      374.32      306.44      5.32 o 
   1  -3   1      362.98      350.50      4.97 o 
   2  -3   1       13.00       17.43      0.73 o 
   3  -3   1      158.10      159.22      3.17 o 
   4  -3   1        9.31       10.90      0.77 o 
   5  -3   1       73.26       62.60      2.16 o 
   6  -3   1        0.11        0.03      0.63 o 
   7  -3   1        0.06        0.00      0.69 o 
   8  -3   1        1.25        1.14      0.81 o 
   9  -3   1       39.21       40.78      1.77 o 
  10  -3   1      238.96      246.62      5.50 o 
 -11  -2   1       18.77       19.66      2.04 o 
 -10  -2   1        2.69        0.00      0.93 o 
  -9  -2   1      119.56      105.72      2.87 o 
  -8  -2   1       50.85       49.67      1.76 o 
  -7  -2   1      173.81      180.35      5.18 o 
  -6  -2   1      139.77      148.52      2.51 o 
  -5  -2   1      164.03      143.12      2.37 o 
  -4  -2   1      704.30      746.95     12.83 o 
  -3  -2   1     1131.93     1104.45     15.16 o 
  -2  -2   1       70.82       76.93      1.28 o 
  -1  -2   1      582.75      610.90      8.40 o 
   0  -2   1    12122.62    11388.29    268.25 o 
   1  -2   1     1400.98     1297.87     22.04 o 
   2  -2   1      261.24      263.80      4.73 o 
   3  -2   1     1693.24     1743.60     28.71 o 
   4  -2   1       55.44       52.13      2.63 o 
   5  -2   1      658.64      709.66     10.01 o 
   6  -2   1      136.13      152.84      3.35 o 
   7  -2   1       12.20       12.60      1.10 o 
   8  -2   1        2.30        1.66      0.90 o 
   9  -2   1       21.19       14.17      1.34 o 
  10  -2   1       28.90       26.04      1.51 o 
 -11  -1   1       24.52       29.33      2.31 o 
 -10  -1   1        5.02        5.59      1.47 o 
  -8  -1   1       13.18       14.41      1.47 o 
  -7  -1   1       93.05       91.57      1.86 o 
  -6  -1   1      285.70      307.75      5.21 o 
  -5  -1   1     1501.96     1700.19     26.43 o 
  -4  -1   1     3092.90     3315.34     79.76 o 
  -3  -1   1      293.84      284.69      4.11 o 
  -2  -1   1        7.13       10.21      0.53 o 
  -1  -1   1       10.91       14.10      0.34 o 
   0  -1   1     1391.84     1258.95     27.01 o 
   1  -1   1     4370.86     4192.39     71.47 o 
   2  -1   1      228.25      205.20      4.14 o 
   3  -1   1       18.94       11.71      0.44 o 
   4  -1   1     2715.47     2971.21     40.20 o 
   5  -1   1     1695.87     1928.51     26.31 o 
   6  -1   1        2.32        2.02      0.46 o 
   7  -1   1       74.25       78.03      1.68 o 
   8  -1   1        0.50        0.00      0.69 o 
   9  -1   1      111.37       95.91      2.65 o 
  10  -1   1        0.28        1.14      1.37 o 
  11  -1   1       30.82       31.44      2.54 o 
 -11   0   1       68.51       66.45      3.54 o 
 -10   0   1      179.42      167.65      5.92 o 
  -9   0   1      542.30      463.26     12.44 o 
  -8   0   1        3.90        1.84      0.90 o 
  -7   0   1      117.95      117.72      2.25 o 
  -6   0   1      213.30      225.82      3.61 o 
  -5   0   1       50.08       44.26      1.05 o 
  -4   0   1       22.66       22.16      0.82 o 
  -3   0   1     1985.76     2024.51     33.21 o 
  -2   0   1      149.62      136.56      7.53 o 
  -1   0   1     3328.22     3181.20     54.09 o 
   0   0   1      621.65      564.93      9.67 o 
   1   0   1      284.80      251.91      4.28 o 
   2   0   1        0.00        0.00      0.23 o 
   3   0   1        3.92        8.07      0.41 o 
   4   0   1       22.49       23.24      0.68 o 
   5   0   1     1111.84     1275.94     17.56 o 
   6   0   1       24.32       18.53      0.76 o 
   7   0   1      299.11      286.63      4.52 o 
   8   0   1        2.11        2.13      0.60 o 
   9   0   1       58.14       47.69      2.64 o 
  10   0   1        8.62        7.56      1.77 o 
  11   0   1        1.63        0.13      1.47 o 
 -11   1   1        0.22        0.00      1.50 o 
 -10   1   1        1.00        1.10      1.40 o 
  -9   1   1        2.57        2.22      1.25 o 
  -8   1   1       44.86       53.21      2.68 o 
  -7   1   1      248.93      254.70      4.11 o 
  -6   1   1       52.53       60.78      1.37 o 
  -5   1   1      116.61      135.72      2.32 o 
  -4   1   1      214.56      211.93      3.32 o 
  -3   1   1     1056.57     1131.20     15.50 o 
  -2   1   1    12147.87    12255.67    165.81 o 
   0   1   1        0.60        1.75      0.13 o 
   1   1   1     1169.68     1219.00     20.82 o 
   2   1   1      835.37      794.84     19.38 o 
   3   1   1      277.76      266.99      3.86 o 
   4   1   1      299.96      286.81      4.22 o 
   5   1   1       22.47       19.23      0.77 o 
   6   1   1        5.37        6.93      1.15 o 
   7   1   1      375.47      326.39     21.07 o 
   8   1   1       92.92       97.45      2.60 o 
   9   1   1      112.55      108.57      2.93 o 
  10   1   1      272.09      266.78      8.16 o 
  11   1   1       75.78       80.87      3.68 o 
 -10   2   1       50.41       47.82      2.91 o 
  -9   2   1        2.32        0.77      1.45 o 
  -8   2   1      240.20      243.01      5.07 o 
  -7   2   1       15.45       14.88      1.02 o 
  -6   2   1      171.15      152.77      2.66 o 
  -5   2   1       18.88       16.85      0.68 o 
  -4   2   1        8.91       12.88      0.54 o 
  -3   2   1      513.94      550.20      9.43 o 
  -2   2   1      686.85      785.07     14.96 o 
  -1   2   1        6.10        4.88      0.57 o 
   0   2   1        7.93       10.68      0.46 o 
   1   2   1     1049.07     1045.55     19.45 o 
   2   2   1     1129.35     1087.32     14.89 o 
   3   2   1        2.12        1.30      0.28 o 
   4   2   1       44.49       58.25      1.84 o 
   5   2   1      865.33      907.42     12.60 o 
   6   2   1      188.05      175.38      3.72 o 
   7   2   1       41.62       51.00      1.69 o 
   8   2   1       56.17       56.81      1.88 o 
   9   2   1       40.35       41.44      1.69 o 
  10   2   1      281.58      281.67     18.98 o 
  11   2   1      431.18      470.08     12.81 o 
 -10   3   1        5.57        3.13      1.14 o 
  -9   3   1       32.13       31.60      2.47 o 
  -8   3   1        6.31        6.32      1.02 o 
  -7   3   1       57.08       57.94      1.94 o 
  -6   3   1        1.48        0.65      0.66 o 
  -5   3   1        0.08        0.72      0.47 o 
  -4   3   1        7.58        8.31      0.44 o 
  -3   3   1       33.25       32.13      0.73 o 
  -2   3   1        6.40       10.23      0.42 o 
  -1   3   1       10.72       10.35      0.40 o 
   0   3   1      332.25      315.62      4.49 o 
   1   3   1     1303.61     1350.08     18.35 o 
   2   3   1        4.22        5.75      0.31 o 
   3   3   1       33.38       37.63      1.10 o 
   4   3   1     1149.43     1231.34     40.93 o 
   5   3   1       27.23       22.82      0.99 o 
   6   3   1      117.05      121.58      2.80 o 
   7   3   1        1.99        1.48      0.74 o 
   8   3   1        0.70        0.00      0.66 o 
   9   3   1      499.72      525.53     11.52 o 
  10   3   1       21.82       21.76      1.42 o 
  11   3   1       16.90       17.60      1.50 o 
 -10   4   1        2.04        1.59      1.08 o 
  -9   4   1       20.52       21.42      1.51 o 
  -8   4   1        2.42        1.48      1.02 o 
  -7   4   1      207.05      207.91      4.54 o 
  -6   4   1      417.24      419.62      7.86 o 
  -5   4   1        0.13        0.00      0.59 o 
  -4   4   1      350.09      362.95      5.35 o 
  -3   4   1        3.41        3.62      0.38 o 
  -2   4   1      767.27      811.65     11.26 o 
  -1   4   1      477.08      570.41      7.98 o 
   0   4   1       96.18      107.64      2.13 o 
   1   4   1       66.50       54.94      1.28 o 
   2   4   1     1422.68     1589.05     43.93 o 
   3   4   1      696.55      754.48     12.92 o 
   4   4   1      111.81      115.61      2.52 o 
   5   4   1      477.71      497.74      8.95 o 
   6   4   1       18.67       16.30      0.99 o 
   7   4   1      916.85      908.72     15.93 o 
   8   4   1      389.70      409.76      7.87 o 
   9   4   1       84.24       79.54      2.43 o 
  10   4   1        4.39        4.62      1.24 o 
  11   4   1       21.29       23.58      4.11 o 
  -9   5   1        9.91        8.65      2.31 o 
  -8   5   1      315.97      332.51      6.83 o 
  -7   5   1      842.66      862.38     15.29 o 
  -6   5   1      547.60      525.11      9.69 o 
  -5   5   1      364.73      379.72      7.18 o 
  -4   5   1       14.47       15.13      0.99 o 
  -3   5   1      247.22      242.07      3.73 o 
  -2   5   1      593.75      613.78      8.68 o 
  -1   5   1     1028.02     1142.02     15.70 o 
   0   5   1      554.87      552.04      9.50 o 
   1   5   1      263.54      269.19      3.99 o 
   2   5   1      209.64      256.00      4.22 o 
   3   5   1      887.95      997.17     16.04 o 
   4   5   1      152.93      159.36      4.45 o 
   5   5   1      120.52      118.14      2.74 o 
   6   5   1       48.23       50.45      1.66 o 
   7   5   1      116.85      110.92      2.83 o 
   8   5   1      112.73      117.45      3.04 o 
   9   5   1        0.55        0.30      0.84 o 
  10   5   1        7.33        7.21      3.01 o 
  -9   6   1       69.36       67.87      2.55 o 
  -8   6   1      315.69      335.05      6.99 o 
  -7   6   1      893.00      927.99     17.79 o 
  -6   6   1        2.50        2.05      0.89 o 
  -5   6   1        0.01        0.00      0.71 o 
  -4   6   1       28.14       27.28      1.49 o 
  -3   6   1      399.31      432.43      7.90 o 
  -2   6   1      876.25      933.63     13.04 o 
  -1   6   1      327.25      363.16      5.37 o 
   0   6   1      256.42      271.52      4.98 o 
   1   6   1       20.84       23.40      0.76 o 
   2   6   1     1611.66     1601.51     25.31 o 
   3   6   1       66.82       74.29      1.87 o 
   4   6   1       26.54       27.37      1.11 o 
   5   6   1       13.26       12.90      0.92 o 
   6   6   1        3.08        4.17      0.84 o 
   7   6   1      367.88      385.91      7.46 o 
   8   6   1      293.79      312.39      6.38 o 
   9   6   1      151.51      145.95      3.81 o 
  10   6   1       27.06       26.92      1.57 o 
  -8   7   1      124.94      125.42      3.56 o 
  -7   7   1       22.39       25.74      1.60 o 
  -6   7   1       36.00       36.87      1.69 o 
  -5   7   1       22.86       19.19      2.11 o 
  -4   7   1       49.74       45.81      1.72 o 
  -3   7   1       70.62       72.72      2.09 o 
  -2   7   1      192.96      185.12      3.86 o 
  -1   7   1      106.77      102.30      1.94 o 
   0   7   1      125.96      121.79      3.54 o 
   1   7   1        0.12        0.13      0.45 o 
   2   7   1       59.07       62.85      1.39 o 
   3   7   1      353.16      322.89      8.63 o 
   4   7   1       91.38       94.68      2.35 o 
   5   7   1        1.17        1.67      0.67 o 
   6   7   1       47.38       55.95      1.82 o 
   7   7   1       18.67       18.62      1.42 o 
   8   7   1        0.32        0.14      0.77 o 
   9   7   1       43.79       44.26      1.84 o 
  -7   8   1       82.41       87.38      2.87 o 
  -6   8   1       49.51       46.93      1.98 o 
  -5   8   1        2.65        3.32      0.97 o 
  -4   8   1      118.21      111.67      2.95 o 
  -3   8   1       10.97        8.31      1.02 o 
  -2   8   1      109.83      104.14      2.62 o 
  -1   8   1       17.96       16.84      0.99 o 
   0   8   1        3.96        4.14      0.87 o 
   1   8   1       14.40       12.24      0.74 o 
   2   8   1        4.65        4.99      0.78 o 
   3   8   1     1035.42     1058.41     18.24 o 
   4   8   1      729.87      718.30     12.72 o 
   5   8   1        1.24        0.03      0.63 o 
   6   8   1       70.21       71.25      2.12 o 
   7   8   1        3.56        1.58      0.79 o 
   8   8   1       63.96       68.14      2.23 o 
  -6   9   1       76.58       80.71      2.70 o 
  -5   9   1        4.45        2.74      1.03 o 
  -4   9   1       92.16       94.32      2.76 o 
  -3   9   1      135.12      135.81      3.36 o 
  -2   9   1       15.00       10.63      1.44 o 
  -1   9   1       47.81       48.23      1.64 o 
   0   9   1       28.50       27.99      1.23 o 
   1   9   1       92.18       99.66      3.24 o 
   2   9   1        0.15        0.00      0.62 o 
   3   9   1       49.59       48.44      1.62 o 
   4   9   1      317.52      326.25      6.40 o 
   5   9   1       24.77       26.49      1.28 o 
   6   9   1        3.34        1.23      1.14 o 
   7   9   1      133.49      133.77      3.39 o 
   8   9   1        1.80        1.57      0.90 o 
  -4  10   1        8.49        5.75      1.56 o 
  -3  10   1       24.62       22.31      2.17 o 
  -2  10   1       30.71       26.69      1.49 o 
  -1  10   1        0.31        0.00      0.80 o 
   0  10   1      315.91      336.77      8.90 o 
   1  10   1      224.79      228.92      6.35 o 
   2  10   1       69.64       77.62      2.88 o 
   3  10   1        5.43        5.60      0.93 o 
   4  10   1        4.28        4.34      0.95 o 
   5  10   1       20.10       18.83      1.19 o 
   6  10   1        5.28        4.24      0.97 o 
  -2  11   1       24.97       22.27      1.41 o 
  -1  11   1       44.37       52.04      2.58 o 
   0  11   1       35.31       36.62      2.04 o 
   1  11   1       72.18       70.67      2.81 o 
   2  11   1      100.56      110.86      3.78 o 
   3  11   1        4.81        4.45      1.24 o 
   4  11   1        2.70        3.55      0.93 o 
  -5 -10   2       35.13       37.07      1.71 o 
  -4 -10   2        0.38        0.05      0.80 o 
  -3 -10   2       15.26       14.55      1.34 o 
  -2 -10   2       69.19       65.35      2.61 o 
  -1 -10   2        2.49        1.27      0.94 o 
   0 -10   2       85.19       68.43      2.74 o 
   1 -10   2        9.61       13.60      1.12 o 
   2 -10   2        4.27        2.15      1.40 o 
   3 -10   2       10.10        8.12      2.37 o 
  -7  -9   2      104.43      109.06      3.04 o 
  -6  -9   2      120.57      126.39      3.25 o 
  -5  -9   2       64.19       65.44      2.09 o 
  -4  -9   2        0.02        0.00      0.72 o 
  -3  -9   2      100.44      102.77      2.63 o 
  -2  -9   2        6.07        9.67      1.30 o 
  -1  -9   2        0.18        0.00      0.70 o 
   0  -9   2        0.48        1.29      0.69 o 
   1  -9   2      297.97      276.78      5.54 o 
   2  -9   2        6.94        6.79      0.99 o 
   3  -9   2       25.12       22.38      1.33 o 
   4  -9   2       13.94       14.17      1.92 o 
   5  -9   2      107.69      123.88      3.44 o 
  -8  -8   2       24.41       24.13      1.45 o 
  -7  -8   2       65.87       67.72      2.24 o 
  -6  -8   2       45.34       44.89      1.71 o 
  -5  -8   2      152.52      143.92      3.39 o 
  -4  -8   2       87.78       83.59      2.27 o 
  -3  -8   2      408.74      399.34      8.59 o 
  -2  -8   2      151.20      145.25      3.22 o 
  -1  -8   2      136.08      123.69      2.81 o 
   0  -8   2       31.62       33.03      1.26 o 
   1  -8   2       21.20       20.65      3.28 o 
   2  -8   2      153.27      140.07      3.25 o 
   3  -8   2       86.42       84.02      2.40 o 
   4  -8   2      190.14      181.12      4.17 o 
   5  -8   2       55.93       57.86      2.81 o 
   6  -8   2      471.21      478.72      9.37 o 
  -9  -7   2       18.89       17.99      1.32 o 
  -8  -7   2       15.58       14.10      1.23 o 
  -7  -7   2     1469.77     1589.94     41.87 o 
  -6  -7   2        0.77        1.40      0.81 o 
  -5  -7   2      338.13      337.18      6.51 o 
  -4  -7   2      119.15      116.99      2.76 o 
  -3  -7   2        9.54        9.59      1.49 o 
  -2  -7   2       18.67       19.13      0.98 o 
  -1  -7   2      563.75      541.13      7.84 o 
   0  -7   2       14.47       13.79      0.70 o 
   1  -7   2        9.55       12.81      0.69 o 
   2  -7   2      840.59      811.16     14.07 o 
   3  -7   2       22.67       20.89      1.17 o 
   4  -7   2       25.60       26.73      1.61 o 
   5  -7   2       10.40       11.44      1.26 o 
   6  -7   2        3.06        1.98      1.09 o 
   7  -7   2        1.49        2.25      1.12 o 
  -8  -6   2      159.76      161.41      3.87 o 
  -7  -6   2      134.04      135.86      3.31 o 
  -6  -6   2        9.23        7.99      0.97 o 
  -5  -6   2      205.47      199.90      4.19 o 
  -4  -6   2      255.60      256.35      5.05 o 
  -3  -6   2       29.55       26.77      1.11 o 
  -2  -6   2      404.96      394.08      5.77 o 
  -1  -6   2       91.85       93.67      1.76 o 
   0  -6   2      422.02      420.18      7.46 o 
   1  -6   2       19.64       16.81      0.69 o 
   2  -6   2      346.78      336.95      6.27 o 
   3  -6   2       95.21       93.32      2.39 o 
   4  -6   2      137.64      142.60      3.46 o 
   5  -6   2     1315.06     1374.70     23.45 o 
   6  -6   2      345.84      353.76      7.07 o 
   7  -6   2       25.69       27.01      1.56 o 
   8  -6   2       22.63       21.45      1.48 o 
 -10  -5   2        1.06        0.00      0.97 o 
  -9  -5   2      145.19      147.78      4.23 o 
  -8  -5   2       55.75       62.52      2.07 o 
  -7  -5   2       12.78       10.94      1.12 o 
  -6  -5   2      129.50      126.56      3.02 o 
  -5  -5   2       25.51       22.93      1.10 o 
  -4  -5   2       62.19       57.54      1.62 o 
  -3  -5   2       35.60       34.17      0.88 o 
  -2  -5   2       94.53       94.97      1.93 o 
  -1  -5   2      363.72      384.04      5.58 o 
   0  -5   2      169.43      195.63      3.69 o 
   1  -5   2      126.77      122.07      2.07 o 
   2  -5   2       86.31       70.84      1.37 o 
   3  -5   2       53.88       51.51      1.59 o 
   4  -5   2      100.75      103.05      2.56 o 
   5  -5   2      369.53      365.77      7.88 o 
   6  -5   2       66.50       59.01      2.02 o 
   7  -5   2        0.57        0.00      0.80 o 
   8  -5   2       11.58       11.71      1.36 o 
   9  -5   2        0.93        1.00      0.97 o 
 -10  -4   2       32.24       34.90      1.72 o 
  -9  -4   2        4.87        5.71      1.04 o 
  -8  -4   2        3.67        3.16      0.88 o 
  -7  -4   2      128.81      129.61      3.13 o 
  -6  -4   2        0.06        0.00      0.63 o 
  -5  -4   2      188.60      176.03      3.68 o 
  -4  -4   2      143.52      135.78      2.89 o 
  -3  -4   2        5.40        6.42      0.44 o 
  -2  -4   2       85.89       81.70      1.46 o 
  -1  -4   2     1378.68     1460.08     19.91 o 
   0  -4   2     1286.65     1354.76     30.20 o 
   1  -4   2       20.75       18.99      0.64 o 
   2  -4   2        2.10        1.25      0.44 o 
   3  -4   2       80.29       81.05      1.99 o 
   4  -4   2        8.10        9.58      0.87 o 
   5  -4   2       32.14       32.15      1.36 o 
   6  -4   2        5.11        6.40      0.98 o 
   7  -4   2      236.58      232.95      6.15 o 
   8  -4   2        0.00        0.00      0.77 o 
   9  -4   2       55.20       50.72      2.01 o 
  10  -4   2        0.00        0.00      0.98 o 
 -10  -3   2        3.96        4.10      1.11 o 
  -9  -3   2        2.72        2.24      0.92 o 
  -8  -3   2       61.70       59.04      1.96 o 
  -7  -3   2       28.64       26.64      1.87 o 
  -6  -3   2      446.12      399.74     13.26 o 
  -5  -3   2      488.32      518.84      9.68 o 
  -4  -3   2       24.78       17.70      0.73 o 
  -3  -3   2      193.05      216.58      3.26 o 
  -2  -3   2       64.92       60.68      1.11 o 
  -1  -3   2        0.01        1.23      0.28 o 
   0  -3   2     4642.17     4697.15    114.38 o 
   1  -3   2      124.04      132.95      2.09 o 
   2  -3   2      163.35      152.08      2.36 o 
   3  -3   2      391.83      422.97      7.48 o 
   4  -3   2       34.57       41.31      1.33 o 
   5  -3   2       29.54       39.18      1.42 o 
   6  -3   2        5.84        7.99      0.97 o 
   7  -3   2       83.95       83.54      2.39 o 
   8  -3   2      117.33      110.94      2.94 o 
   9  -3   2      139.88      129.28      3.38 o 
  10  -3   2       63.28       69.64      2.44 o 
 -11  -2   2       79.08       96.80      3.01 o 
 -10  -2   2        0.80        0.00      0.93 o 
  -9  -2   2      450.28      431.93     15.79 o 
  -8  -2   2        0.03        0.00      0.70 o 
  -7  -2   2      303.41      290.84      6.52 o 
  -6  -2   2       52.85       49.07      1.18 o 
  -5  -2   2       34.70       34.35      0.92 o 
  -4  -2   2      435.12      397.27      5.74 o 
  -3  -2   2     1061.02     1024.94     14.09 o 
  -2  -2   2      152.47      154.23      2.35 o 
  -1  -2   2     3933.13     3987.25     53.82 o 
   0  -2   2    15359.61    14615.98    196.95 o 
   1  -2   2     2987.26     2946.36     68.89 o 
   2  -2   2        5.53        4.74      0.31 o 
   3  -2   2       43.14       39.43      1.21 o 
   4  -2   2      800.82      853.27     19.05 o 
   5  -2   2      747.88      829.52     12.60 o 
   6  -2   2      203.62      229.76      6.67 o 
   7  -2   2        1.49        2.19      0.78 o 
   8  -2   2      136.27      118.51      2.99 o 
   9  -2   2      197.75      180.79      4.16 o 
  10  -2   2       26.76       23.83      2.34 o 
 -11  -1   2        2.79        1.67      1.47 o 
 -10  -1   2       10.52       12.52      3.51 o 
  -9  -1   2       49.29       47.60      1.91 o 
  -8  -1   2       16.49       15.31      1.11 o 
  -7  -1   2        0.19        0.00      0.47 o 
  -6  -1   2        6.77        4.87      0.68 o 
  -5  -1   2      288.11      343.26      5.10 o 
  -4  -1   2      913.27      955.37     13.21 o 
  -3  -1   2      136.19      135.50      2.15 o 
  -2  -1   2       55.74       53.16      1.08 o 
  -1  -1   2      733.79      730.39     17.94 o 
   0  -1   2    17087.97    16313.18    341.48 o 
   1  -1   2      306.63      285.73      4.04 o 
   2  -1   2      617.74      547.86     12.86 o 
   3  -1   2      630.02      686.12      9.52 o 
   4  -1   2      162.57      141.50      2.30 o 
   5  -1   2      546.46      576.55     10.37 o 
   6  -1   2      298.34      290.12      4.48 o 
   7  -1   2       85.73       88.65      2.32 o 
   8  -1   2        3.18        5.65      0.91 o 
   9  -1   2      254.98      227.80      4.89 o 
  10  -1   2       27.68       16.02      1.87 o 
  11  -1   2        0.33        0.27      1.50 o 
 -11   0   2       50.09       52.54      2.98 o 
  -9   0   2        0.12        0.00      0.80 o 
  -8   0   2        4.51        3.76      0.65 o 
  -7   0   2       22.08       19.73      1.08 o 
  -6   0   2       17.82       19.59      1.24 o 
  -5   0   2        0.01        0.00      0.46 o 
  -4   0   2       21.82       20.61      0.69 o 
  -3   0   2        6.23        4.55      0.89 o 
  -2   0   2    33373.88    32796.80    691.82 o 
  -1   0   2     2549.26     2566.00     34.78 o 
   0   0   2       39.75       37.41      1.29 o 
   3   0   2      194.66      208.57      3.11 o 
   4   0   2      942.53     1100.98     15.14 o 
   5   0   2        2.44        0.00      0.34 o 
   6   0   2      291.30      285.75      4.41 o 
   7   0   2       80.54       84.78      1.78 o 
   8   0   2      195.00      212.00      6.20 o 
   9   0   2       37.90       33.11      2.24 o 
  10   0   2       40.25       42.57      2.68 o 
  11   0   2      141.59      126.52      5.05 o 
 -10   1   2        4.77        6.35      1.77 o 
  -9   1   2       82.52       84.78      3.65 o 
  -8   1   2        0.02        0.00      0.58 o 
  -7   1   2       87.34       82.33      1.80 o 
  -6   1   2       42.64       38.49      1.09 o 
  -5   1   2        1.72        2.86      0.74 o 
  -4   1   2       13.95       10.46      0.56 o 
  -3   1   2      272.16      246.41      7.79 o 
  -2   1   2      991.28      988.22     16.38 o 
  -1   1   2      118.58      108.45      1.70 o 
   0   1   2      481.49      456.61      7.90 o 
   1   1   2     1199.56     1118.11     15.26 o 
   2   1   2      442.38      427.83      7.24 o 
   3   1   2        3.67        4.01      0.69 o 
   4   1   2      125.44      137.24      2.24 o 
   5   1   2      156.10      145.45      2.92 o 
   6   1   2       38.46       39.01      1.25 o 
   7   1   2       33.07       29.70      0.98 o 
   8   1   2       45.11       46.16      1.70 o 
   9   1   2       46.60       49.49      1.84 o 
  10   1   2      210.69      214.91      6.96 o 
 -10   2   2        2.01        2.31      1.50 o 
  -9   2   2       13.81       13.36      1.25 o 
  -8   2   2       53.61       52.71      1.86 o 
  -7   2   2        9.68       13.55      1.09 o 
  -6   2   2      273.10      269.32      4.27 o 
  -5   2   2      486.48      439.31      6.44 o 
  -4   2   2       19.78       26.41      0.78 o 
  -3   2   2      466.56      475.43     11.62 o 
  -2   2   2      193.60      202.71      3.02 o 
  -1   2   2       53.39       62.93      1.09 o 
   0   2   2       19.66       17.96      0.48 o 
   1   2   2     2212.47     2230.12     30.17 o 
   2   2   2     5767.04     5839.20    151.90 o 
   3   2   2       31.61       35.40      0.78 o 
   4   2   2     1071.64     1129.32     15.50 o 
   5   2   2       42.18       41.94      1.21 o 
   6   2   2       47.30       45.28      1.10 o 
   7   2   2       61.04       59.35      1.83 o 
   8   2   2       14.89       13.73      1.09 o 
   9   2   2        2.40        0.57      0.81 o 
  11   2   2       16.41       16.62      1.91 o 
 -10   3   2        0.53        0.00      0.97 o 
  -9   3   2       53.07       52.33      1.99 o 
  -8   3   2        4.78        5.48      1.06 o 
  -7   3   2       48.43       46.67      2.68 o 
  -6   3   2      159.32      162.20      4.90 o 
  -5   3   2       66.01       56.66      1.27 o 
  -4   3   2      389.58      350.66      6.25 o 
  -3   3   2       55.20       48.80      1.03 o 
  -2   3   2      260.68      297.08      6.09 o 
  -1   3   2      464.13      443.37     21.07 o 
   0   3   2      353.58      369.45      5.57 o 
   1   3   2       70.86       62.48      1.43 o 
   2   3   2       59.27       86.96      1.46 o 
   3   3   2     6011.04     6906.09     93.15 o 
   4   3   2       77.58       80.63      1.46 o 
   5   3   2       42.71       54.63      1.15 o 
   6   3   2       36.51       41.40      1.45 o 
   7   3   2      116.52      110.79      2.74 o 
   8   3   2      178.70      186.09      9.46 o 
   9   3   2      175.81      194.89      4.97 o 
  10   3   2       35.86       35.46      1.68 o 
  11   3   2        0.66        2.21      1.07 o 
 -10   4   2       55.25       70.78      2.73 o 
  -9   4   2        3.53        4.56      1.29 o 
  -8   4   2       38.94       35.73      1.67 o 
  -7   4   2      281.53      273.79      5.64 o 
  -6   4   2      336.26      341.91      6.61 o 
  -5   4   2       89.54       88.25      2.32 o 
  -4   4   2        0.00        0.66      0.37 o 
  -3   4   2      585.95      644.64     11.03 o 
  -2   4   2     1764.25     1920.80     36.63 o 
  -1   4   2      333.53      354.63      8.06 o 
   0   4   2       13.23       16.34      0.58 o 
   1   4   2       17.27       16.32      0.62 o 
   2   4   2      307.80      335.45      4.85 o 
   3   4   2     1085.53     1143.33     15.69 o 
   4   4   2       22.77       25.12      0.71 o 
   5   4   2       11.72       11.16      0.79 o 
   6   4   2     1248.60     1326.19     22.63 o 
   7   4   2     2057.75     2079.37     35.09 o 
   8   4   2      891.66      925.92     30.17 o 
   9   4   2       10.23        7.85      2.26 o 
  10   4   2       47.95       45.31      1.90 o 
  11   4   2        0.00        0.00      1.40 o 
  -9   5   2       60.53       65.51      2.41 o 
  -8   5   2       14.18       15.71      1.40 o 
  -7   5   2        0.93        0.98      0.91 o 
  -6   5   2      877.89      874.32     15.35 o 
  -5   5   2      204.63      194.82      5.80 o 
  -4   5   2      238.39      266.31      5.23 o 
  -3   5   2       29.28       41.75      1.04 o 
  -2   5   2        4.51        5.35      0.54 o 
  -1   5   2      794.00      846.02     11.77 o 
   0   5   2      392.99      412.71      5.95 o 
   1   5   2        3.97        2.51      0.37 o 
   2   5   2      486.14      507.61      7.23 o 
   3   5   2      162.63      171.89      2.73 o 
   4   5   2       24.26       19.20      0.85 o 
   5   5   2      116.38      120.69      2.76 o 
   6   5   2       97.13       96.39      3.19 o 
   7   5   2        0.00        0.00      1.42 o 
   8   5   2        9.21        6.60      0.99 o 
   9   5   2       25.39       22.01      1.34 o 
  10   5   2        3.25        0.93      0.91 o 
  -8   6   2        0.57        0.42      1.04 o 
  -7   6   2      283.07      290.81      6.11 o 
  -6   6   2        4.80        5.18      0.99 o 
  -5   6   2        0.01        0.28      1.30 o 
  -4   6   2       17.91       15.82      1.08 o 
  -3   6   2      190.32      213.51      4.34 o 
  -2   6   2      187.29      202.14      3.27 o 
  -1   6   2      420.52      425.19      6.86 o 
   0   6   2       39.27       39.39      1.18 o 
   1   6   2      381.26      374.41      6.72 o 
   2   6   2       21.35       23.08      0.92 o 
   3   6   2      289.96      291.63      5.48 o 
   4   6   2       17.90       14.22      0.86 o 
   5   6   2       74.69       78.17      3.70 o 
   6   6   2      100.67       94.79      2.45 o 
   7   6   2      180.87      181.62      4.03 o 
   8   6   2        0.10        0.62      0.76 o 
   9   6   2       20.99       16.60      1.26 o 
  10   6   2       27.16       33.31      1.65 o 
  -8   7   2       16.19       21.07      1.62 o 
  -7   7   2        0.00        0.00      0.96 o 
  -6   7   2        0.13        0.57      0.89 o 
  -5   7   2        0.13        0.29      0.77 o 
  -4   7   2        3.19        2.96      0.82 o 
  -3   7   2        7.97        8.75      0.98 o 
  -2   7   2       14.97       13.20      1.04 o 
  -1   7   2       95.46       98.57      1.91 o 
   0   7   2       87.48       76.53      1.99 o 
   1   7   2       10.99       11.27      0.93 o 
   2   7   2       13.91       14.12      0.74 o 
   3   7   2        8.46        8.59      0.79 o 
   4   7   2      527.46      518.37     17.57 o 
   5   7   2        0.00        0.00      0.61 o 
   6   7   2        0.33        0.17      0.64 o 
   7   7   2       14.25       10.95      0.96 o 
   8   7   2        5.01        3.60      0.93 o 
   9   7   2        1.24        0.40      0.85 o 
  -7   8   2       22.74       24.98      1.65 o 
  -6   8   2        7.02        5.78      1.18 o 
  -5   8   2        0.44        0.00      0.85 o 
  -4   8   2       18.76       17.34      1.28 o 
  -3   8   2      228.60      226.07      5.08 o 
  -2   8   2        4.52        4.88      0.82 o 
  -1   8   2      104.00      103.17      2.71 o 
   0   8   2        4.25        4.13      1.14 o 
   1   8   2       43.60       43.98      1.23 o 
   2   8   2      239.66      243.83      4.81 o 
   3   8   2      990.38     1049.64     18.08 o 
   4   8   2       64.81       68.57      1.96 o 
   5   8   2      180.09      185.66      4.03 o 
   6   8   2       23.30       22.56      2.11 o 
   7   8   2        0.82        1.29      0.76 o 
   8   8   2       55.61       58.06      2.01 o 
   9   8   2        0.04        0.90      0.90 o 
  -6   9   2        8.22        7.32      1.33 o 
  -5   9   2       35.72       35.96      1.74 o 
  -4   9   2        2.40        0.56      1.22 o 
  -3   9   2      126.03      123.05      3.15 o 
  -2   9   2        7.37        7.16      1.02 o 
  -1   9   2      121.71      126.63      3.03 o 
   0   9   2        0.52        0.00      0.75 o 
   1   9   2      452.20      472.05      8.62 o 
   2   9   2      320.31      345.04      6.61 o 
   3   9   2       49.62       48.94      1.67 o 
   4   9   2       19.11       23.09      1.18 o 
   5   9   2       83.39       79.18      2.94 o 
   6   9   2       25.87       21.37      1.66 o 
   7   9   2        6.60        5.84      1.01 o 
   8   9   2        4.93        4.16      1.00 o 
  -4  10   2      114.93      109.35      3.15 o 
  -3  10   2      161.34      165.26      4.00 o 
  -2  10   2        0.03        0.51      0.80 o 
  -1  10   2       27.30       27.43      1.38 o 
   0  10   2      246.79      252.90      6.96 o 
   1  10   2      515.10      574.26     14.15 o 
   2  10   2       60.37       63.21      2.54 o 
   3  10   2        0.01        0.00      0.67 o 
   4  10   2        8.27       10.48      1.47 o 
   5  10   2      307.72      302.77      6.16 o 
   6  10   2       44.54       43.46      1.73 o 
  -2  11   2       30.00       29.88      1.97 o 
  -1  11   2       61.42       68.26      2.94 o 
   0  11   2        3.49        2.58      1.07 o 
   1  11   2       62.79       66.02      2.71 o 
   2  11   2      103.65      102.74      3.54 o 
   3  11   2       13.01       13.01      1.40 o 
   4  11   2        0.44        0.49      0.83 o 
  -4 -10   3        2.37        2.14      1.20 o 
  -3 -10   3        5.76        4.75      1.24 o 
  -2 -10   3        6.71        5.59      1.20 o 
  -1 -10   3       74.92       69.56      2.74 o 
   0 -10   3        4.42        5.42      1.20 o 
   1 -10   3       76.54       65.78      2.84 o 
   2 -10   3        0.30        1.81      1.14 o 
  -6  -9   3      166.70      178.11      4.19 o 
  -5  -9   3       82.36       84.42      2.47 o 
  -4  -9   3        0.44        0.00      0.77 o 
  -3  -9   3       33.95       31.67      1.36 o 
  -2  -9   3       33.91       29.86      1.67 o 
  -1  -9   3       13.83       10.17      1.07 o 
   0  -9   3       18.25       15.72      1.27 o 
   1  -9   3        0.57        0.00      1.19 o 
   2  -9   3        0.33        0.00      0.75 o 
   3  -9   3       46.04       47.15      1.99 o 
   4  -9   3       13.48       16.62      3.18 o 
   5  -9   3       12.06        7.38      1.30 o 
  -7  -8   3      186.91      208.82      4.71 o 
  -6  -8   3        0.64        0.90      0.85 o 
  -5  -8   3      177.22      191.85      4.23 o 
  -4  -8   3       12.67       10.56      1.00 o 
  -3  -8   3      218.15      212.48      4.43 o 
  -2  -8   3      200.82      181.67      3.87 o 
  -1  -8   3       66.50       49.70      2.04 o 
   0  -8   3       20.33       20.34      1.01 o 
   1  -8   3       54.23       53.98      1.71 o 
   2  -8   3        2.91        1.93      0.76 o 
   3  -8   3       90.53       85.98      2.46 o 
   4  -8   3       22.88       23.74      1.40 o 
   5  -8   3      115.03      123.94      3.34 o 
   6  -8   3      161.60      165.50      9.85 o 
  -8  -7   3      133.11      147.04      3.69 o 
  -7  -7   3       23.19       22.32      1.39 o 
  -6  -7   3       13.54       13.21      1.08 o 
  -5  -7   3        0.47        0.00      0.66 o 
  -4  -7   3       70.86       74.64      2.54 o 
  -3  -7   3        5.23        3.99      0.75 o 
  -2  -7   3       43.76       43.39      1.43 o 
  -1  -7   3       47.97       42.19      1.23 o 
   0  -7   3        0.15        0.00      0.48 o 
   1  -7   3        0.38        0.32      0.62 o 
   2  -7   3        1.90        2.04      0.94 o 
   3  -7   3       60.99       63.08      1.98 o 
   4  -7   3       41.61       40.28      1.63 o 
   5  -7   3       58.17       52.88      1.97 o 
   6  -7   3      376.46      374.88      7.56 o 
   7  -7   3       73.07       77.97      2.67 o 
  -9  -6   3       97.01      105.28      4.60 o 
  -8  -6   3       16.00       16.06      1.23 o 
  -7  -6   3      135.20      129.97      7.86 o 
  -6  -6   3        3.80        3.13      1.12 o 
  -5  -6   3       89.47       87.20      3.41 o 
  -4  -6   3       56.04       50.66      1.57 o 
  -3  -6   3      433.00      414.90      7.59 o 
  -2  -6   3       16.17       15.72      0.76 o 
  -1  -6   3      534.25      555.64      7.99 o 
   0  -6   3      328.75      308.22      6.47 o 
   1  -6   3       25.27       24.74      1.04 o 
   2  -6   3      126.14      125.65      2.85 o 
   3  -6   3        0.29        0.94      0.67 o 
   4  -6   3      158.10      169.51      3.80 o 
   5  -6   3      328.79      327.33      6.52 o 
   6  -6   3       22.74       25.43      1.44 o 
   7  -6   3       15.53       15.38      2.07 o 
   8  -6   3        2.33        1.25      1.05 o 
  -9  -5   3        2.90        2.06      0.98 o 
  -8  -5   3       21.24       21.59      1.29 o 
  -7  -5   3        3.36        4.21      0.89 o 
  -6  -5   3       24.76       25.74      1.22 o 
  -5  -5   3        7.12        7.43      0.87 o 
  -4  -5   3       65.69       60.91      2.44 o 
  -3  -5   3      126.79      116.28      2.05 o 
  -2  -5   3       75.61       72.52      1.44 o 
  -1  -5   3       66.14       51.77      1.15 o 
   0  -5   3        4.46        2.22      0.82 o 
   1  -5   3      310.20      292.06      4.39 o 
   2  -5   3        2.78        3.75      0.66 o 
   3  -5   3     1674.96     1663.86     27.80 o 
   4  -5   3       71.92       69.71      2.05 o 
   5  -5   3        9.86       10.98      1.11 o 
   6  -5   3       27.26       26.90      1.41 o 
   7  -5   3       36.80       38.80      1.71 o 
   8  -5   3        4.57        5.32      1.27 o 
   9  -5   3        0.23        0.00      0.98 o 
 -10  -4   3       53.34       52.47      2.10 o 
  -9  -4   3       47.95       46.58      1.90 o 
  -8  -4   3      124.66      124.13      3.39 o 
  -7  -4   3       11.86       11.82      1.49 o 
  -6  -4   3        3.00        2.93      0.89 o 
  -5  -4   3       84.12       89.45      2.27 o 
  -4  -4   3       24.26       23.36      1.30 o 
  -3  -4   3      159.65      177.16      2.82 o 
  -2  -4   3      504.80      537.74      7.63 o 
  -1  -4   3     1679.69     1732.54     24.47 o 
   0  -4   3     1313.12     1335.89     18.29 o 
   1  -4   3        0.01        0.00      0.37 o 
   2  -4   3        0.71        0.27      0.28 o 
   3  -4   3      278.03      266.17      5.07 o 
   4  -4   3        6.70        8.83      0.91 o 
   5  -4   3      242.77      240.43      4.88 o 
   6  -4   3        7.02        6.84      1.02 o 
   7  -4   3       91.73       90.57      2.59 o 
   8  -4   3        0.01        1.01      1.62 o 
   9  -4   3       52.77       46.44      1.95 o 
 -10  -3   3       15.47       15.60      1.50 o 
  -9  -3   3       18.10       17.59      1.27 o 
  -8  -3   3      139.66      135.07      4.85 o 
  -7  -3   3       32.57       31.01      1.38 o 
  -6  -3   3      544.87      581.94     13.61 o 
  -5  -3   3     1157.80     1255.92     21.41 o 
  -4  -3   3     1319.87     1370.88     18.85 o 
  -3  -3   3       49.14       54.13      1.13 o 
  -2  -3   3       48.41       48.29      1.01 o 
  -1  -3   3      304.42      313.80      4.55 o 
   0  -3   3     2158.09     2207.50     44.12 o 
   1  -3   3      155.97      163.42      2.55 o 
   2  -3   3      267.48      262.10      3.89 o 
   3  -3   3        1.91        1.04      0.27 o 
   4  -3   3      568.25      601.55     10.52 o 
   5  -3   3       60.70       70.09      1.97 o 
   6  -3   3      110.39      113.24      2.81 o 
   7  -3   3       46.30       41.85      1.64 o 
   8  -3   3       53.81       52.36      1.91 o 
   9  -3   3       47.62       43.67      1.85 o 
  10  -3   3      104.53       86.19      3.88 o 
 -10  -2   3       20.93       17.63      1.45 o 
  -9  -2   3       38.32       40.02      1.71 o 
  -8  -2   3      240.14      229.33      4.89 o 
  -7  -2   3       95.48       97.37      3.23 o 
  -6  -2   3      405.35      401.40      7.50 o 
  -5  -2   3      188.20      194.14      3.15 o 
  -4  -2   3      136.47      146.76      2.43 o 
  -3  -2   3      108.74       91.59      1.62 o 
  -2  -2   3      233.88      239.10      3.55 o 
  -1  -2   3      474.08      481.15      8.24 o 
   0  -2   3     2521.32     2494.71     50.53 o 
   1  -2   3     5808.97     6088.44    110.07 o 
   2  -2   3       22.52       22.87      0.62 o 
   3  -2   3      183.87      190.44      2.94 o 
   4  -2   3     1555.85     1849.57     25.25 o 
   5  -2   3      280.82      291.59      5.66 o 
   6  -2   3       20.49       20.16      1.09 o 
   7  -2   3      236.28      231.52      4.81 o 
   8  -2   3        0.71        0.38      0.71 o 
   9  -2   3       66.28       67.85      2.27 o 
  10  -2   3       16.97       19.66      1.48 o 
 -10  -1   3       47.68       52.94      2.07 o 
  -9  -1   3      182.13      178.47      4.16 o 
  -8  -1   3       31.90       32.26      1.45 o 
  -7  -1   3       13.90       15.72      1.05 o 
  -6  -1   3      413.56      408.54      6.12 o 
  -5  -1   3       72.28       78.10      1.58 o 
  -4  -1   3      234.54      227.58      3.51 o 
  -3  -1   3     1027.79     1019.56     14.05 o 
  -2  -1   3       61.00       51.43      1.00 o 
  -1  -1   3     1862.19     1812.58     24.57 o 
   0  -1   3     1276.40     1292.89     17.58 o 
   1  -1   3       63.19       40.21      0.99 o 
   2  -1   3     3434.44     3545.75     47.81 o 
   3  -1   3       58.38       57.81      1.14 o 
   4  -1   3      164.50      201.89      3.54 o 
   5  -1   3      433.15      458.25      6.67 o 
   6  -1   3       94.36       91.75      1.83 o 
   7  -1   3       49.70       48.75      1.82 o 
   8  -1   3        4.64        3.12      0.85 o 
   9  -1   3       16.79       16.11      1.57 o 
  10  -1   3       27.17       25.02      2.21 o 
 -10   0   3        0.02        0.00      1.24 o 
  -9   0   3        0.05        0.27      1.04 o 
  -8   0   3       70.80       70.75      3.54 o 
  -7   0   3       84.44       89.96      2.44 o 
  -6   0   3       16.25       19.54      0.89 o 
  -5   0   3      451.06      434.26      6.41 o 
  -4   0   3      203.91      177.74     12.31 o 
  -2   0   3    11070.90    11119.66    149.93 o 
  -1   0   3      207.20      215.88      4.46 o 
   0   0   3        0.36        0.00      0.12 o 
   1   0   3        1.54        5.45      0.38 o 
   2   0   3     1849.09     1903.27     31.22 o 
   3   0   3        7.32       14.02      0.53 o 
   4   0   3      154.34      142.25      2.35 o 
   5   0   3     1123.83     1204.23     16.65 o 
   6   0   3       32.79       29.94      0.99 o 
   7   0   3      237.96      236.38      3.87 o 
   8   0   3       81.99       83.17      3.44 o 
   9   0   3        3.09        3.14      1.30 o 
  10   0   3        2.83        1.34      1.34 o 
  11   0   3       12.56       11.37      2.04 o 
 -10   1   3        0.04        0.00      1.44 o 
  -9   1   3       41.76       43.04      2.54 o 
  -8   1   3       77.92       73.06      1.77 o 
  -7   1   3       12.65       13.65      0.82 o 
  -6   1   3        0.16        0.07      0.55 o 
  -5   1   3      119.24      111.60     10.33 o 
  -4   1   3     2677.46     2767.28     58.16 o 
  -3   1   3      156.54      158.67      2.73 o 
  -2   1   3      534.35      500.58      7.02 o 
  -1   1   3      254.07      248.53      3.60 o 
   0   1   3       10.27       12.70      0.57 o 
   1   1   3       67.31       58.86      1.01 o 
   2   1   3      268.02      282.30      4.08 o 
   3   1   3      225.06      244.93      3.64 o 
   4   1   3        3.22        3.38      0.41 o 
   5   1   3       30.43       33.14      1.45 o 
   6   1   3      339.27      317.16      7.73 o 
   7   1   3       73.05       70.82      1.59 o 
   8   1   3      800.49      808.84     11.63 o 
   9   1   3       40.60       38.86      2.37 o 
  10   1   3       12.71       16.22      2.17 o 
  11   1   3       25.30       22.11      2.14 o 
 -10   2   3       61.52       63.74      3.34 o 
  -9   2   3       28.74       24.84      2.74 o 
  -8   2   3      248.57      255.73     13.01 o 
  -7   2   3      105.65      105.95      2.18 o 
  -6   2   3      126.64      120.23      2.72 o 
  -5   2   3       28.62       26.62      1.28 o 
  -4   2   3      571.21      620.29     21.36 o 
  -3   2   3       30.27       23.76      0.71 o 
  -2   2   3      740.23      730.28     10.13 o 
  -1   2   3     4044.51     4187.64     75.83 o 
   0   2   3     1308.60     1291.00     17.60 o 
   1   2   3      501.06      474.45      6.63 o 
   2   2   3      403.01      408.31      5.78 o 
   3   2   3     2578.51     2823.57     47.39 o 
   4   2   3        3.00        3.16      0.61 o 
   5   2   3       28.96       31.90      1.07 o 
   6   2   3        0.49        0.12      0.48 o 
   7   2   3      561.80      571.28     23.86 o 
   8   2   3     1797.03     1891.85     46.59 o 
   9   2   3     1400.94     1465.55     34.85 o 
  10   2   3        2.11        4.21      1.34 o 
  11   2   3        1.73        0.70      1.37 o 
 -10   3   3       37.27       33.21      1.77 o 
  -9   3   3       26.68       25.18      1.47 o 
  -8   3   3       12.03       13.13      1.28 o 
  -7   3   3     1001.03     1019.92     17.69 o 
  -6   3   3      796.33      783.77     11.20 o 
  -5   3   3      163.91      161.45      2.77 o 
  -4   3   3      132.75      124.03      2.69 o 
  -3   3   3      139.08      133.03      2.23 o 
  -2   3   3        9.71        7.44      0.48 o 
  -1   3   3      287.50      322.17      4.66 o 
   0   3   3      415.07      409.24      5.78 o 
   1   3   3        8.00       10.89      0.39 o 
   2   3   3    10138.34    11314.92    152.72 o 
   3   3   3     1358.58     1539.97     26.12 o 
   4   3   3       34.91       42.05      0.98 o 
   5   3   3        4.49        4.53      0.48 o 
   6   3   3       20.28       22.19      0.80 o 
   7   3   3       44.36       40.75      1.76 o 
   8   3   3       24.05       27.99      1.38 o 
   9   3   3      154.32      153.05      3.69 o 
  10   3   3      136.63      162.09      3.97 o 
  11   3   3      202.75      251.59      7.79 o 
  -9   4   3        4.83        2.03      1.11 o 
  -8   4   3       89.37       96.60      2.83 o 
  -7   4   3       72.16       78.29      2.39 o 
  -6   4   3       16.49       21.68      1.29 o 
  -5   4   3      121.07      114.67      2.51 o 
  -4   4   3      402.05      377.40     14.02 o 
  -3   4   3      128.00      131.10      2.80 o 
  -2   4   3     2639.13     2901.93     39.27 o 
  -1   4   3      585.47      679.71     14.84 o 
   0   4   3       84.40      101.31      1.73 o 
   1   4   3        2.33        3.39      0.34 o 
   2   4   3       50.23       49.97      1.39 o 
   3   4   3      564.73      690.04      9.67 o 
   4   4   3       34.86       34.09      0.88 o 
   5   4   3        9.85        9.58      0.60 o 
   6   4   3        5.39        5.05      0.79 o 
   7   4   3      796.23      776.27     17.12 o 
   8   4   3      291.09      302.37      6.09 o 
   9   4   3        1.15        0.00      0.79 o 
  10   4   3       19.26       21.26      1.42 o 
  -9   5   3      123.87      132.53      3.63 o 
  -8   5   3       70.75       66.25      2.35 o 
  -7   5   3       44.75       45.04      1.84 o 
  -6   5   3       90.47       90.50      2.57 o 
  -5   5   3       49.89       46.60      1.69 o 
  -4   5   3       23.53       23.85      1.54 o 
  -3   5   3      198.21      201.65      5.32 o 
  -2   5   3      217.06      211.16      4.20 o 
  -1   5   3       62.41       46.53      1.40 o 
   0   5   3      300.61      273.06      5.20 o 
   1   5   3      111.15      110.58      2.47 o 
   2   5   3        0.01        0.09      0.31 o 
   3   5   3      341.54      307.14      4.59 o 
   4   5   3      146.93      166.97      2.74 o 
   5   5   3        0.05        0.00      0.56 o 
   6   5   3        2.32        1.63      0.87 o 
   7   5   3        0.24        0.00      0.67 o 
   8   5   3        1.01        0.00      0.68 o 
   9   5   3       33.38       32.79      1.55 o 
  10   5   3        4.94        2.33      0.99 o 
  -8   6   3      209.88      227.50      5.25 o 
  -7   6   3       21.39       22.25      2.17 o 
  -6   6   3        3.01        2.07      0.88 o 
  -5   6   3       49.34       49.46      2.04 o 
  -4   6   3      103.77      105.82      2.69 o 
  -3   6   3       50.96       52.27      1.67 o 
  -2   6   3      255.02      256.12      4.03 o 
  -1   6   3       17.58       17.47      0.73 o 
   0   6   3      499.25      493.39      7.14 o 
   1   6   3       35.92       28.87      0.87 o 
   2   6   3       74.92       74.86      1.49 o 
   3   6   3      149.25      137.48      2.37 o 
   4   6   3      487.18      483.00      8.72 o 
   5   6   3       10.55        8.95      0.85 o 
   6   6   3        0.15        0.02      0.65 o 
   7   6   3      216.93      200.21      4.85 o 
   8   6   3      248.14      246.36      5.24 o 
   9   6   3      144.98      156.17      3.82 o 
  10   6   3        4.97        2.22      1.77 o 
  -7   7   3       29.63       27.42      1.62 o 
  -6   7   3      212.29      222.49      5.02 o 
  -5   7   3       47.87       48.01      1.85 o 
  -4   7   3       47.46       44.93      1.70 o 
  -3   7   3       83.03       80.77      3.14 o 
  -2   7   3       12.29       12.33      0.94 o 
  -1   7   3        0.18        0.00      0.48 o 
   0   7   3       93.38       91.58      1.84 o 
   1   7   3      640.92      667.93      9.55 o 
   2   7   3      104.03       99.21      2.81 o 
   3   7   3      110.10      111.85      2.57 o 
   4   7   3      197.10      210.92      4.30 o 
   5   7   3        1.57        1.11      0.62 o 
   6   7   3       37.98       31.26      1.50 o 
   7   7   3      186.92      168.07      3.85 o 
   8   7   3       16.21       15.74      1.16 o 
   9   7   3       21.38       19.97      1.34 o 
  -7   8   3        2.53        0.16      1.01 o 
  -6   8   3       30.70       29.97      1.68 o 
  -5   8   3       21.51       22.12      1.41 o 
  -4   8   3       12.17       12.66      1.21 o 
  -3   8   3       46.67       43.08      1.66 o 
  -2   8   3        0.90        0.82      0.67 o 
  -1   8   3       96.30       94.79      2.43 o 
   0   8   3        8.88       10.27      1.45 o 
   1   8   3        4.38        4.69      0.66 o 
   2   8   3     1269.65     1340.32     58.33 o 
   3   8   3       12.80       12.63      0.89 o 
   4   8   3      288.83      285.56      9.67 o 
   5   8   3       50.14       48.74      1.65 o 
   6   8   3        7.45        4.60      0.86 o 
   7   8   3        5.22        4.51      1.14 o 
   8   8   3       11.83        6.48      1.03 o 
  -5   9   3        7.29        8.42      1.31 o 
  -4   9   3      290.00      282.21      5.95 o 
  -3   9   3       69.04       66.93      3.19 o 
  -2   9   3        7.08        5.24      0.94 o 
  -1   9   3      101.84      106.79      2.69 o 
   1   9   3     1414.80     1551.75     21.54 o 
   2   9   3      498.28      538.24     10.23 o 
   3   9   3        0.74        0.80      0.69 o 
   4   9   3        0.68        1.04      0.71 o 
   5   9   3      119.80      101.39      2.66 o 
   6   9   3        9.56        7.23      1.61 o 
   7   9   3        9.35       10.16      1.15 o 
  -4  10   3        3.72        5.43      1.14 o 
  -3  10   3       60.45       58.58      3.41 o 
  -2  10   3       47.53       48.92      1.85 o 
  -1  10   3        0.15        0.07      0.77 o 
   0  10   3      163.39      172.57      5.12 o 
   1  10   3      178.67      188.95      5.42 o 
   2  10   3        7.36       10.11      1.06 o 
   3  10   3        2.95        3.59      0.87 o 
   4  10   3       92.03       92.73      2.56 o 
   5  10   3       75.44       69.80      2.17 o 
   6  10   3        0.67        0.00      0.73 o 
  -1  11   3        1.34        0.40      1.00 o 
   0  11   3        3.12        2.58      1.07 o 
   1  11   3        6.44        3.81      1.10 o 
   2  11   3       76.24       85.72      3.14 o 
   3  11   3       12.04       13.51      1.44 o 
   4  11   3       11.38       12.23      1.15 o 
  -2 -10   4      236.62      228.35      6.49 o 
  -1 -10   4        0.26        1.77      1.04 o 
   0 -10   4        6.21        5.05      1.20 o 
   1 -10   4       18.29       20.33      1.67 o 
  -5  -9   4       33.99       38.35      1.64 o 
  -4  -9   4        0.11        0.31      0.76 o 
  -3  -9   4        0.03        0.00      0.70 o 
  -2  -9   4        1.85        2.31      1.00 o 
  -1  -9   4       36.16       31.24      1.67 o 
   0  -9   4      149.02      141.80      4.45 o 
   1  -9   4       14.10       12.91      1.11 o 
   2  -9   4      140.40      144.61      3.56 o 
   3  -9   4        1.39        2.49      1.00 o 
   4  -9   4        0.02        0.98      1.03 o 
  -7  -8   4      368.71      375.68      7.54 o 
  -6  -8   4       74.44       75.83      2.34 o 
  -5  -8   4      100.71      100.05      2.70 o 
  -4  -8   4       60.56       65.13      2.01 o 
  -3  -8   4        0.00        0.00      0.66 o 
  -2  -8   4        8.19        9.36      0.99 o 
  -1  -8   4       20.41       17.26      1.27 o 
   0  -8   4       22.50       20.62      1.49 o 
   1  -8   4        0.41        0.38      0.77 o 
   2  -8   4      479.48      479.69      8.95 o 
   3  -8   4       10.39       12.14      1.25 o 
   4  -8   4       49.47       49.83      1.95 o 
   5  -8   4        0.28        0.00      1.00 o 
  -8  -7   4        0.10        0.00      0.95 o 
  -7  -7   4       33.77       31.58      1.51 o 
  -6  -7   4       49.99       53.70      1.82 o 
  -5  -7   4        6.86        7.09      0.96 o 
  -4  -7   4       60.31       62.58      2.36 o 
  -3  -7   4       90.71       89.88      2.30 o 
  -2  -7   4        0.95        0.86      0.64 o 
  -1  -7   4        0.06        0.33      0.48 o 
   1  -7   4       25.02       26.51      1.18 o 
   2  -7   4       25.35       28.91      1.30 o 
   3  -7   4       44.49       43.40      1.66 o 
   4  -7   4       32.19       31.49      1.50 o 
   5  -7   4        9.03        8.03      1.40 o 
   6  -7   4        7.15        5.83      1.76 o 
   7  -7   4       12.86       14.16      1.60 o 
  -8  -6   4        2.86        1.51      0.92 o 
  -7  -6   4       48.92       51.71      1.99 o 
  -6  -6   4       92.21       99.09      2.60 o 
  -5  -6   4       28.52       28.11      1.22 o 
  -4  -6   4       92.06       94.38      3.61 o 
  -3  -6   4       16.94       16.40      0.92 o 
  -2  -6   4        0.88        1.30      0.50 o 
  -1  -6   4        1.90        1.65      0.51 o 
   0  -6   4       47.34       38.04      3.15 o 
   1  -6   4       73.24       71.44      1.90 o 
   2  -6   4        8.99       10.22      0.98 o 
   3  -6   4      743.64      743.85     13.09 o 
   4  -6   4      850.73      871.51     15.29 o 
   5  -6   4        9.01        9.85      1.69 o 
   6  -6   4       19.23       17.42      1.33 o 
   7  -6   4        0.18        0.50      0.97 o 
   8  -6   4       17.03       20.63      1.50 o 
  -9  -5   4        8.09        9.46      1.25 o 
  -8  -5   4        7.66        8.78      2.36 o 
  -7  -5   4        9.73        9.84      0.98 o 
  -6  -5   4       55.52       52.82      2.07 o 
  -5  -5   4       32.34       37.42      1.40 o 
  -4  -5   4      361.39      350.90      6.58 o 
  -3  -5   4      172.14      171.03      2.84 o 
  -2  -5   4        1.40        0.73      0.45 o 
  -1  -5   4       20.36       19.44      0.75 o 
   0  -5   4      932.24      877.90     13.53 o 
   1  -5   4      212.58      210.62      3.35 o 
   2  -5   4       20.89       21.16      1.04 o 
   3  -5   4      485.12      494.51      8.92 o 
   4  -5   4      362.46      359.99      6.88 o 
   5  -5   4        0.55        0.39      0.78 o 
   6  -5   4       25.61       23.73      1.99 o 
   7  -5   4       24.31       24.52      1.43 o 
   8  -5   4        0.81        0.74      1.07 o 
  -9  -4   4        8.48        6.93      1.19 o 
  -8  -4   4      115.69      120.71      3.12 o 
  -7  -4   4       52.46       50.66      1.74 o 
  -6  -4   4       67.45       66.41      1.96 o 
  -5  -4   4      107.96      112.07      2.65 o 
  -4  -4   4      213.35      218.10      5.92 o 
  -3  -4   4      124.16      134.10      2.30 o 
  -2  -4   4      334.50      338.36      5.02 o 
  -1  -4   4     1264.89     1255.18     17.25 o 
   0  -4   4      428.54      424.65      6.16 o 
   1  -4   4      281.34      274.30      5.05 o 
   2  -4   4      316.38      315.43      4.70 o 
   3  -4   4       25.26       25.38      1.15 o 
   4  -4   4      637.33      634.09     11.22 o 
   5  -4   4      491.91      501.65      9.18 o 
   6  -4   4       85.83       88.06      2.48 o 
   7  -4   4       12.77       11.01      1.21 o 
   8  -4   4      239.77      241.53      5.32 o 
   9  -4   4        1.75        2.00      1.00 o 
 -10  -3   4        8.58        9.72      1.39 o 
  -9  -3   4      171.54      169.35      8.41 o 
  -8  -3   4       58.37       52.44      1.90 o 
  -7  -3   4       61.36       58.53      1.90 o 
  -6  -3   4      100.85      103.43      2.59 o 
  -5  -3   4       17.53       23.44      3.34 o 
  -4  -3   4      323.01      312.82      4.73 o 
  -3  -3   4        3.67        3.35      0.62 o 
  -2  -3   4      342.88      316.21      4.67 o 
  -1  -3   4      390.06      401.12     10.95 o 
   0  -3   4     2222.53     2251.77     32.96 o 
   1  -3   4      666.96      711.98      9.94 o 
   2  -3   4       47.84       39.10      1.25 o 
   3  -3   4        0.10        0.21      0.51 o 
   4  -3   4      153.90      165.91      3.52 o 
   5  -3   4        0.91        0.00      0.61 o 
   6  -3   4      182.58      170.16      4.60 o 
   7  -3   4        1.98        2.74      0.86 o 
   8  -3   4      550.95      507.06     14.38 o 
   9  -3   4      162.97      151.81      3.85 o 
  10  -3   4        6.25        5.84      1.22 o 
 -10  -2   4       56.86       54.39      2.11 o 
  -9  -2   4      181.20      174.64      4.15 o 
  -8  -2   4        0.74        0.00      1.14 o 
  -7  -2   4        0.17        0.17      0.69 o 
  -6  -2   4       12.53       15.56      1.30 o 
  -5  -2   4      199.29      175.52      2.96 o 
  -4  -2   4        3.02        3.97      0.96 o 
  -3  -2   4      286.38      279.34      4.20 o 
  -2  -2   4      250.87      211.15      3.21 o 
  -1  -2   4        0.64        2.04      0.67 o 
   0  -2   4        0.00        0.00      0.27 o 
   1  -2   4      130.96      140.78      2.24 o 
   2  -2   4      562.66      591.65      8.33 o 
   3  -2   4        3.29        4.31      0.66 o 
   4  -2   4       33.12       39.16      1.00 o 
   5  -2   4        0.47        0.42      0.60 o 
   6  -2   4        6.85        5.25      1.04 o 
   7  -2   4        4.57        7.04      1.64 o 
   8  -2   4        1.75        1.90      0.86 o 
   9  -2   4      134.23      129.16      3.38 o 
  10  -2   4        0.01        0.00      0.96 o 
 -10  -1   4        0.16        0.18      0.99 o 
  -9  -1   4        1.03        0.22      1.17 o 
  -8  -1   4      160.68      173.65      3.97 o 
  -7  -1   4        1.88        1.08      0.72 o 
  -6  -1   4       23.48       21.89      0.92 o 
  -5  -1   4      121.29      118.35      2.18 o 
  -4  -1   4       53.36       55.15      1.24 o 
  -3  -1   4        0.32        1.98      0.42 o 
  -2  -1   4     2265.28     2212.15     36.67 o 
  -1  -1   4       23.30       14.35      0.49 o 
   0  -1   4       12.62       14.52      0.45 o 
   1  -1   4     1526.41     1559.37     21.20 o 
   2  -1   4       50.82       35.93      0.83 o 
   3  -1   4        5.68        9.84      0.53 o 
   4  -1   4      244.37      260.84      3.99 o 
   5  -1   4       43.16       49.05      1.19 o 
   6  -1   4       98.15      109.46      2.11 o 
   7  -1   4       18.58       19.01      1.12 o 
   8  -1   4      196.73      194.32      4.28 o 
   9  -1   4       15.68       14.50      1.25 o 
  10  -1   4       42.43       44.04      2.78 o 
 -10   0   4        8.70       11.04      1.81 o 
  -9   0   4       13.00       15.21      1.17 o 
  -8   0   4        2.97        1.92      0.79 o 
  -7   0   4       21.93       19.45      0.94 o 
  -6   0   4       18.91       18.95      0.87 o 
  -5   0   4      272.05      262.06      4.11 o 
  -4   0   4     2609.84     2577.64     47.67 o 
  -3   0   4       76.73       76.31      1.45 o 
  -2   0   4      246.52      238.90      4.27 o 
  -1   0   4     1421.32     1395.08     22.68 o 
   0   0   4        7.40        5.81      0.35 o 
   1   0   4      162.66      153.38      2.36 o 
   3   0   4      966.55      944.14     19.56 o 
   4   0   4        4.88        3.92      0.57 o 
   5   0   4      308.35      337.24      5.08 o 
   6   0   4      187.79      184.19      3.11 o 
   7   0   4       11.23       11.29      1.66 o 
   8   0   4       66.14       62.31      2.07 o 
   9   0   4      192.21      183.13      4.11 o 
  10   0   4        0.08        0.00      1.30 o 
  -9   1   4       33.32       33.91      2.41 o 
  -8   1   4        1.18        0.09      0.58 o 
  -6   1   4      613.41      539.71     35.83 o 
  -5   1   4      238.99      252.71      4.02 o 
  -4   1   4     2090.95     2018.55     31.75 o 
  -3   1   4      545.89      569.49      8.08 o 
  -2   1   4       26.65       31.51      0.77 o 
  -1   1   4      152.53      152.19      3.16 o 
   0   1   4       48.01       39.59      1.11 o 
   1   1   4        0.86        0.16      0.17 o 
   2   1   4      325.83      402.89      5.74 o 
   3   1   4      659.93      707.20      9.88 o 
   4   1   4        0.84        2.54      1.50 o 
   5   1   4      540.61      521.96      9.14 o 
   6   1   4        7.28        6.93      0.81 o 
   7   1   4       10.37       12.01      1.81 o 
   8   1   4       10.99       12.06      1.55 o 
   9   1   4      123.19      117.19      4.38 o 
  10   1   4        1.75        1.71      1.40 o 
  11   1   4       71.83       88.62      4.08 o 
 -10   2   4        0.00        0.00      1.61 o 
  -9   2   4       16.55       15.99      2.56 o 
  -8   2   4       60.60       63.38      2.12 o 
  -7   2   4      157.30      158.57      2.96 o 
  -6   2   4      109.24      118.09      4.21 o 
  -5   2   4       13.94       13.49      0.75 o 
  -4   2   4       90.70       92.42      1.78 o 
  -3   2   4       33.01       41.20      1.13 o 
  -2   2   4     1591.01     1798.87     24.49 o 
  -1   2   4      100.92       73.94      1.74 o 
   0   2   4     1260.41     1322.89     22.50 o 
   1   2   4        5.02        6.87      0.52 o 
   2   2   4      689.68      733.95     10.18 o 
   3   2   4      242.17      252.05      4.31 o 
   4   2   4        5.44        3.93      0.63 o 
   5   2   4        8.18        9.94      0.90 o 
   6   2   4      416.72      412.31      7.59 o 
   7   2   4     1194.18     1194.71     20.68 o 
   8   2   4      410.23      412.99     11.40 o 
  10   2   4       69.99       76.92      3.41 o 
  11   2   4        1.32        0.00      1.37 o 
  -9   3   4        6.75        5.48      1.20 o 
  -8   3   4        3.52        1.77      0.99 o 
  -7   3   4      835.91      842.47     20.73 o 
  -6   3   4     1057.33     1035.97     25.68 o 
  -5   3   4      183.20      172.74      2.96 o 
  -4   3   4       55.50       65.56      1.47 o 
  -3   3   4       85.74       89.11      1.84 o 
  -2   3   4      209.99      220.31      3.39 o 
  -1   3   4      337.29      295.58      4.34 o 
   0   3   4       98.00      116.27      1.89 o 
   1   3   4     1852.11     1937.52     26.29 o 
   2   3   4      484.14      534.40      7.54 o 
   3   3   4      506.77      626.54      8.82 o 
   4   3   4       75.08       76.74      1.88 o 
   5   3   4        2.63        1.98      0.45 o 
   6   3   4      287.98      258.87      4.09 o 
   7   3   4     2125.50     2188.35     36.84 o 
   8   3   4      139.95      139.53      3.33 o 
   9   3   4        7.00        4.11      0.95 o 
  10   3   4        3.85        2.06      1.39 o 
  -9   4   4        1.79        2.08      1.11 o 
  -8   4   4        0.00        0.00      0.91 o 
  -7   4   4        9.54       10.87      2.68 o 
  -6   4   4       22.56       10.30      1.54 o 
  -5   4   4        3.43        1.53      0.63 o 
  -4   4   4      340.35      356.35      6.10 o 
  -3   4   4        1.20        3.20      0.52 o 
  -2   4   4      281.35      297.78      6.32 o 
  -1   4   4      148.49      157.97      3.12 o 
   0   4   4      223.95      225.46      3.42 o 
   1   4   4      260.76      272.37      4.05 o 
   2   4   4        5.85        7.11      0.59 o 
   3   4   4      253.70      250.40      3.81 o 
   4   4   4      271.07      309.49      5.84 o 
   5   4   4       21.20       21.11      1.01 o 
   6   4   4      143.83      144.30      3.83 o 
   7   4   4        0.31        0.00      0.68 o 
   8   4   4        2.44        0.75      0.79 o 
   9   4   4       16.80       19.28      1.26 o 
  10   4   4      103.90      107.61      3.03 o 
  -9   5   4       24.78       29.01      1.76 o 
  -8   5   4       30.57       31.98      1.74 o 
  -7   5   4       15.20       16.13      3.46 o 
  -6   5   4        4.31        2.78      0.97 o 
  -5   5   4      272.94      266.38      7.99 o 
  -4   5   4       94.17       92.18      1.88 o 
  -3   5   4      524.47      548.46      7.97 o 
  -2   5   4       37.13       37.27      1.00 o 
  -1   5   4      251.85      247.85      3.83 o 
   0   5   4       19.69       15.96      0.79 o 
   1   5   4       31.19       41.09      1.00 o 
   2   5   4       10.06        8.91      0.69 o 
   3   5   4       82.81       91.53      3.99 o 
   4   5   4      145.97      141.58      3.23 o 
   5   5   4        9.73       11.82      1.66 o 
   6   5   4        4.17        4.56      0.94 o 
   7   5   4        8.76        3.94      1.47 o 
   8   5   4        0.58        0.00      0.69 o 
   9   5   4        1.40        0.62      0.81 o 
  10   5   4       19.23       18.96      2.59 o 
  -8   6   4       23.47       30.29      1.79 o 
  -7   6   4        2.73        0.44      1.01 o 
  -6   6   4       22.66       22.30      1.42 o 
  -5   6   4      153.08      146.63      3.53 o 
  -4   6   4        2.73        0.82      0.70 o 
  -3   6   4      190.85      192.80      3.27 o 
  -2   6   4      209.83      205.58      3.39 o 
  -1   6   4      297.08      293.40      5.76 o 
   0   6   4      277.15      254.41      3.96 o 
   1   6   4        0.99        0.98      0.43 o 
   2   6   4        0.49        0.00      0.90 o 
   3   6   4       10.67       12.95      1.03 o 
   4   6   4      210.42      200.29      4.11 o 
   5   6   4       21.46       22.83      1.10 o 
   6   6   4        0.15        0.20      0.63 o 
   7   6   4      185.55      161.21      3.69 o 
   8   6   4       19.49       14.27      1.10 o 
   9   6   4       45.02       41.50      1.75 o 
  10   6   4       39.18       44.97      3.23 o 
  -7   7   4       40.31       40.60      2.81 o 
  -6   7   4        3.33        2.21      1.47 o 
  -5   7   4       18.70       16.50      2.52 o 
  -4   7   4       43.72       33.90      1.50 o 
  -3   7   4        3.34        0.00      0.74 o 
  -2   7   4      216.64      242.01      5.01 o 
  -1   7   4       31.08       29.70      1.38 o 
   0   7   4       31.38       32.35      1.45 o 
   1   7   4      292.39      297.77      5.91 o 
   2   7   4      167.64      160.83      2.77 o 
   3   7   4        2.66        2.19      0.62 o 
   4   7   4       18.87       17.57      1.62 o 
   5   7   4       40.51       42.85      1.48 o 
   6   7   4       58.16       44.94      1.56 o 
   7   7   4        2.92        1.85      0.76 o 
   8   7   4       28.58       24.50      1.34 o 
   9   7   4       54.69       64.25      2.21 o 
  -6   8   4       97.81      104.76      3.13 o 
  -5   8   4      219.55      225.74      5.04 o 
  -4   8   4       10.27        7.13      1.10 o 
  -3   8   4      244.95      244.50      5.11 o 
  -2   8   4       21.80       19.26      1.13 o 
  -1   8   4       90.32       89.49      3.01 o 
   0   8   4      752.15      783.99     11.24 o 
   1   8   4     3239.56     3512.75     47.68 o 
   2   8   4      304.91      331.99      6.27 o 
   3   8   4       46.84       43.29      1.45 o 
   4   8   4       39.09       38.80      1.40 o 
   5   8   4      311.01      289.64      8.24 o 
   6   8   4       86.56       69.35      2.08 o 
   7   8   4        0.12        0.00      0.72 o 
   8   8   4        1.50        0.00      0.77 o 
  -5   9   4       14.27       17.74      2.49 o 
  -4   9   4       30.11       23.57      1.48 o 
  -3   9   4       32.79       33.37      1.61 o 
  -2   9   4        0.03        0.00      0.75 o 
  -1   9   4      330.47      353.48      6.80 o 
   0   9   4        5.19        4.47      0.86 o 
   1   9   4      742.72      777.83     11.23 o 
   2   9   4        7.18        6.21      1.20 o 
   3   9   4       19.36       21.02      1.42 o 
   4   9   4       15.24       14.69      0.99 o 
   5   9   4        4.79        3.79      0.85 o 
   6   9   4        5.28        5.77      1.19 o 
   7   9   4        2.68        2.21      1.82 o 
  -3  10   4       33.56       30.98      1.61 o 
  -2  10   4        1.85        1.55      0.89 o 
  -1  10   4        0.59        0.08      0.80 o 
   0  10   4       41.45       47.72      2.17 o 
   1  10   4       18.53       18.46      1.40 o 
   2  10   4        0.05        0.00      0.66 o 
   3  10   4      159.26      159.40      4.43 o 
   4  10   4        4.91        6.89      1.29 o 
   5  10   4        8.27        8.89      3.08 o 
   6  10   4        7.44       13.42      3.09 o 
  -1  11   4        8.83       15.51      4.26 o 
   0  11   4       30.07       30.23      1.87 o 
   1  11   4       58.95       69.29      2.78 o 
   2  11   4        4.00        2.54      1.00 o 
   3  11   4       15.99       18.67      1.28 o 
  -4  -9   5        5.46        6.72      1.07 o 
  -3  -9   5       34.64       29.76      1.74 o 
  -2  -9   5        0.28        0.30      0.84 o 
  -1  -9   5      110.44      106.28      3.58 o 
   0  -9   5       39.74       46.02      2.21 o 
   1  -9   5        1.07        0.69      0.83 o 
   2  -9   5       49.01       59.95      2.11 o 
   3  -9   5        6.98       10.38      2.54 o 
  -6  -8   5        3.46        3.69      1.52 o 
  -5  -8   5        5.82        7.98      1.57 o 
  -4  -8   5        0.00        0.00      0.73 o 
  -3  -8   5       37.50       41.11      1.54 o 
  -2  -8   5       37.29       36.92      1.43 o 
  -1  -8   5       26.24       23.91      1.47 o 
   1  -8   5      165.42      165.64      3.77 o 
   2  -8   5       12.75       13.98      1.17 o 
   3  -8   5        0.16        0.00      1.02 o 
   4  -8   5        3.95        3.98      1.06 o 
   5  -8   5        3.85        3.76      1.09 o 
  -7  -7   5       48.85       51.40      1.90 o 
  -6  -7   5        0.06        0.00      0.90 o 
  -5  -7   5        7.91       11.46      1.15 o 
  -4  -7   5       30.67       31.19      1.34 o 
  -3  -7   5       41.57       41.72      1.76 o 
  -2  -7   5        0.13        0.00      0.64 o 
  -1  -7   5       14.22       13.30      0.77 o 
   0  -7   5       44.58       45.02      4.40 o 
   1  -7   5        3.62        3.62      0.80 o 
   2  -7   5        0.05        0.00      0.66 o 
   3  -7   5        4.89        7.37      2.49 o 
   4  -7   5      135.96      145.87      3.61 o 
   5  -7   5        7.75       12.80      1.99 o 
   6  -7   5       24.66       25.12      1.55 o 
  -8  -6   5       43.80       45.75      1.87 o 
  -7  -6   5       22.82       21.83      1.27 o 
  -6  -6   5        4.95        7.80      0.98 o 
  -5  -6   5      138.37      136.34      3.19 o 
  -4  -6   5      101.07       97.54      2.43 o 
  -3  -6   5      119.09      115.75      2.71 o 
  -2  -6   5        1.37        0.53      0.48 o 
  -1  -6   5      273.95      257.43      4.10 o 
   0  -6   5       56.24       52.61      1.32 o 
   1  -6   5       17.06       16.31      0.98 o 
   2  -6   5       80.60       81.40      2.20 o 
   3  -6   5      594.75      581.14     10.51 o 
   4  -6   5      363.72      353.08      6.93 o 
   5  -6   5      177.49      173.33      4.10 o 
   6  -6   5        7.37        6.46      1.16 o 
   7  -6   5       18.17       22.74      1.52 o 
  -8  -5   5       36.14       39.90      1.68 o 
  -7  -5   5       42.52       42.20      1.63 o 
  -6  -5   5       15.07       14.71      1.08 o 
  -5  -5   5       56.19       52.29      1.66 o 
  -4  -5   5      176.11      167.69      3.58 o 
  -3  -5   5        0.04        0.00      0.53 o 
  -2  -5   5       43.25       45.92      1.17 o 
  -1  -5   5      203.58      184.48     10.92 o 
   0  -5   5     1343.02     1367.53     18.90 o 
   1  -5   5     2522.90     2641.74     35.88 o 
   2  -5   5      293.63      294.05      5.64 o 
   3  -5   5        1.38        1.56      0.76 o 
   4  -5   5       41.44       44.62      1.68 o 
   5  -5   5       19.93       20.90      1.28 o 
   6  -5   5        1.43        0.00      0.81 o 
   7  -5   5       20.92       22.25      1.42 o 
   8  -5   5        2.47        1.50      1.02 o 
  -9  -4   5       21.56       21.89      1.49 o 
  -8  -4   5       10.99       13.70      2.74 o 
  -7  -4   5        1.50        0.00      0.72 o 
  -6  -4   5        4.55        3.86      0.97 o 
  -5  -4   5      323.36      327.95      6.26 o 
  -4  -4   5        1.95        3.97      0.69 o 
  -3  -4   5      340.82      327.53      4.97 o 
  -2  -4   5       62.22       61.84      1.48 o 
  -1  -4   5      428.03      398.91      7.14 o 
   0  -4   5       24.93       21.76      0.87 o 
   1  -4   5      826.08      834.03     11.70 o 
   2  -4   5      157.03      155.10      2.61 o 
   3  -4   5        8.33       10.00      0.96 o 
   4  -4   5      438.54      444.96      8.98 o 
   5  -4   5       82.93       79.30      2.27 o 
   6  -4   5       23.60       25.31      1.35 o 
   7  -4   5       25.78       24.21      1.39 o 
   8  -4   5       91.64       87.17      3.28 o 
   9  -4   5       59.62       57.15      2.26 o 
  -9  -3   5       54.93       53.66      2.31 o 
  -8  -3   5      127.47      130.07      3.29 o 
  -7  -3   5        1.37        1.00      0.75 o 
  -6  -3   5      198.75      195.99      4.16 o 
  -5  -3   5       33.97       37.95      1.35 o 
  -4  -3   5       80.83       86.64      1.72 o 
  -3  -3   5        0.16        0.65      0.40 o 
  -2  -3   5        3.22        2.34      0.74 o 
  -1  -3   5        3.15        2.67      0.77 o 
   0  -3   5      485.18      510.48      7.28 o 
   1  -3   5      183.83      189.60      3.00 o 
   2  -3   5      618.94      637.58      9.04 o 
   3  -3   5       62.22       61.04      1.33 o 
   4  -3   5        0.07        0.16      0.60 o 
   5  -3   5      155.01      137.82      3.22 o 
   6  -3   5       16.15       13.22      1.05 o 
   7  -3   5      114.70      100.61      3.26 o 
   8  -3   5       96.75       86.03      2.64 o 
   9  -3   5        0.47        0.54      0.99 o 
  -9  -2   5        0.00        0.00      0.84 o 
  -8  -2   5       37.18       36.08      2.37 o 
  -7  -2   5        6.18        5.46      0.92 o 
  -6  -2   5      362.01      356.81     17.99 o 
  -5  -2   5        5.59        4.26      0.61 o 
  -4  -2   5       12.97       14.57      0.71 o 
  -3  -2   5       12.79       13.67      0.61 o 
  -2  -2   5      110.06      106.30      2.21 o 
  -1  -2   5      343.56      346.69      5.07 o 
   0  -2   5      101.91       97.78      1.70 o 
   1  -2   5      246.73      227.90      4.21 o 
   2  -2   5      887.54     1027.10     14.22 o 
   3  -2   5      150.76      167.94      2.76 o 
   4  -2   5        2.47        1.77      0.47 o 
   5  -2   5        3.46        1.64      0.69 o 
   6  -2   5      163.72      147.46      3.39 o 
   7  -2   5      192.39      181.28      4.07 o 
   8  -2   5        0.43        0.25      0.79 o 
   9  -2   5       50.40       49.68      1.97 o 
  10  -2   5        0.53        0.04      1.02 o 
 -10  -1   5       10.76        8.77      3.01 o 
  -9  -1   5       24.99       24.83      1.40 o 
  -8  -1   5      120.98      127.99      3.20 o 
  -7  -1   5        1.47        1.39      0.76 o 
  -6  -1   5       53.44       51.00      1.38 o 
  -5  -1   5       47.61       45.41      1.35 o 
  -4  -1   5       21.64       20.07      0.80 o 
  -3  -1   5      678.54      686.20     11.80 o 
  -2  -1   5      128.96      115.98      1.96 o 
  -1  -1   5        3.03        2.28      0.30 o 
   0  -1   5      245.01      260.95      3.86 o 
   1  -1   5       11.61       10.03      0.47 o 
   2  -1   5       68.83       91.09      2.01 o 
   3  -1   5      847.32      880.57     12.28 o 
   4  -1   5        4.21        4.76      0.57 o 
   5  -1   5       12.98       16.80      0.76 o 
   6  -1   5       37.82       31.85      1.35 o 
   7  -1   5        5.34        8.08      1.40 o 
   8  -1   5      228.87      234.35      4.99 o 
   9  -1   5      115.09      113.10      3.06 o 
  10  -1   5        2.43        0.30      1.40 o 
 -10   0   5        8.35       11.10      1.94 o 
  -9   0   5        9.40       11.62      2.88 o 
  -8   0   5        2.04        2.18      0.85 o 
  -7   0   5       70.28       65.38      1.66 o 
  -6   0   5      100.08       93.90      1.97 o 
  -5   0   5       27.29       28.39      1.15 o 
  -4   0   5     3326.45     3240.37     43.90 o 
  -3   0   5      585.26      589.32     10.09 o 
  -2   0   5      657.13      667.71     11.28 o 
  -1   0   5      430.27      414.08      5.91 o 
   0   0   5      516.41      559.96      9.90 o 
   1   0   5        2.68        2.89      0.33 o 
   2   0   5      998.38      983.92     13.59 o 
   3   0   5      833.09      875.68     12.75 o 
   4   0   5      109.61      108.13      1.97 o 
   5   0   5       98.06       90.16      1.80 o 
   6   0   5       13.86       14.32      0.76 o 
   7   0   5      346.72      346.73      7.27 o 
   8   0   5       65.00       64.15      2.04 o 
   9   0   5       51.35       50.38      3.19 o 
  10   0   5        1.49        1.37      1.37 o 
  -9   1   5        2.33        1.81      1.34 o 
  -8   1   5        7.34        4.31      0.98 o 
  -7   1   5      755.56      703.48     18.23 o 
  -6   1   5      233.67      255.18      4.21 o 
  -5   1   5      213.90      210.05      4.26 o 
  -4   1   5      127.01      124.84      2.84 o 
  -3   1   5       27.52       27.59      0.81 o 
  -2   1   5      998.95     1000.11     13.81 o 
  -1   1   5      631.15      634.74     11.17 o 
   0   1   5      206.95      175.54      3.51 o 
   1   1   5       81.25       84.22      1.97 o 
   2   1   5      662.33      696.72      9.73 o 
   3   1   5     2025.86     2088.88     28.43 o 
   4   1   5      690.81      697.96      9.88 o 
   5   1   5        3.89        5.33      0.59 o 
   6   1   5      615.18      582.93     10.26 o 
   7   1   5      742.64      745.13     10.76 o 
   8   1   5      444.05      455.03     12.60 o 
   9   1   5      156.34      149.19      5.15 o 
  10   1   5        3.08        0.67      1.30 o 
  -9   2   5       11.05        7.99      1.87 o 
  -8   2   5        0.25        0.00      1.24 o 
  -7   2   5       24.44       25.06      1.11 o 
  -6   2   5      602.49      600.49      8.83 o 
  -5   2   5        0.19        0.00      0.49 o 
  -4   2   5       49.05       52.86      1.30 o 
  -3   2   5      188.41      167.98      2.75 o 
  -2   2   5     1411.24     1505.46     20.60 o 
  -1   2   5      274.28      282.81      9.06 o 
   0   2   5     1233.74     1197.22     20.52 o 
   1   2   5      172.60      189.63      3.78 o 
   2   2   5      207.08      215.25      3.27 o 
   3   2   5      161.67      186.86      2.96 o 
   4   2   5        2.24        0.38      0.37 o 
   5   2   5       58.62       60.79      1.75 o 
   6   2   5       47.41       43.54      1.50 o 
   7   2   5     3354.27     3521.21     59.36 o 
   8   2   5       54.74       55.95      2.78 o 
   9   2   5       79.24       84.28      3.41 o 
  10   2   5      106.54      123.84      4.55 o 
  -9   3   5       61.21       70.83      3.54 o 
  -7   3   5       33.09       28.52      1.49 o 
  -6   3   5       35.38       33.19      1.15 o 
  -5   3   5        0.14        0.06      0.51 o 
  -4   3   5       14.12       16.60      0.79 o 
  -3   3   5       35.59       35.73      1.35 o 
  -2   3   5      392.34      423.18      6.15 o 
  -1   3   5        6.92        3.03      0.38 o 
   0   3   5     1680.18     1810.88     24.67 o 
   1   3   5      129.53      130.87      2.12 o 
   2   3   5       23.00       21.41      0.65 o 
   3   3   5       15.48       16.30      0.64 o 
   4   3   5       89.74       80.69      1.67 o 
   5   3   5       44.82       39.45      1.08 o 
   6   3   5      323.60      321.60      4.98 o 
   7   3   5       80.55       68.46      2.02 o 
   8   3   5      113.08      114.91      2.92 o 
   9   3   5      152.86      160.61      3.81 o 
  10   3   5       26.31       32.58      1.67 o 
  -9   4   5        0.19        1.34      1.61 o 
  -8   4   5       67.38       68.56      3.44 o 
  -7   4   5      139.77      141.28      3.55 o 
  -6   4   5      122.64      122.97      3.43 o 
  -5   4   5       72.53       72.14      1.66 o 
  -4   4   5      212.88      215.29      3.55 o 
  -3   4   5        5.97        7.20      1.01 o 
  -2   4   5       54.96       52.25      1.20 o 
  -1   4   5       48.57       49.73      1.12 o 
   0   4   5      133.34      130.01      2.42 o 
   1   4   5      494.04      533.99      7.59 o 
   2   4   5       20.66       21.39      0.66 o 
   3   4   5      111.58      113.08      1.99 o 
   4   4   5      454.40      464.42      6.79 o 
   5   4   5       87.46       85.83      1.74 o 
   6   4   5       26.45       24.40      1.17 o 
   7   4   5        1.39        0.49      1.19 o 
   8   4   5       14.11       15.82      1.74 o 
   9   4   5       47.30       51.82      3.24 o 
  10   4   5        1.53        0.00      0.92 o 
  -8   5   5        3.04        0.00      1.61 o 
  -7   5   5        0.63        0.00      1.44 o 
  -6   5   5       79.20       77.14      6.00 o 
  -5   5   5        2.01        1.63      0.94 o 
  -4   5   5       25.92       27.74      1.32 o 
  -3   5   5       99.54       99.14      1.96 o 
  -2   5   5      159.41      142.60      2.64 o 
  -1   5   5      301.16      307.70      5.19 o 
   0   5   5       67.11       70.37      1.41 o 
   1   5   5        3.41        2.07      0.39 o 
   2   5   5      142.51      157.65      2.62 o 
   3   5   5        9.95       10.18      0.59 o 
   4   5   5      184.04      185.99      3.09 o 
   6   5   5        3.03        1.79      0.67 o 
   7   5   5        6.75        5.47      0.87 o 
   8   5   5        4.28        2.55      0.81 o 
   9   5   5        7.78        5.97      1.27 o 
  10   5   5       47.48       53.49      2.08 o 
  -8   6   5       62.09       85.75      4.21 o 
  -7   6   5       25.63       26.35      2.51 o 
  -6   6   5        0.00        0.00      1.47 o 
  -5   6   5        7.05        6.77      2.14 o 
  -4   6   5        3.86        4.18      1.22 o 
  -3   6   5       32.65       37.86      1.15 o 
  -2   6   5      135.67      135.72      2.47 o 
  -1   6   5        5.96        5.10      0.78 o 
   0   6   5        0.29        0.00      0.40 o 
   1   6   5      771.67      774.95     11.30 o 
   2   6   5       54.77       48.67      1.18 o 
   3   6   5       54.72       56.18      1.30 o 
   4   6   5       36.62       37.16      1.26 o 
   6   6   5        8.47        8.11      2.78 o 
   7   6   5       79.95       74.12      2.19 o 
   8   6   5        2.55        1.59      0.79 o 
   9   6   5        8.98        3.69      2.27 o 
  -7   7   5        0.00        0.87      1.71 o 
  -6   7   5        6.23        5.32      1.84 o 
  -5   7   5       94.03      100.00      4.38 o 
  -4   7   5       45.63       40.16      2.04 o 
  -3   7   5      100.51       92.03      2.50 o 
  -2   7   5        0.69        0.31      0.54 o 
  -1   7   5      370.07      389.62      5.95 o 
   0   7   5      213.93      218.21      3.62 o 
   1   7   5     1145.01     1183.71     19.62 o 
   2   7   5     1115.12     1163.53     16.22 o 
   3   7   5        2.12        1.74      0.54 o 
   5   7   5      176.91      134.80      3.56 o 
   6   7   5        0.27        0.71      0.66 o 
   7   7   5        4.58        3.22      1.14 o 
   8   7   5        0.00        0.00      0.75 o 
   9   7   5      129.36      149.87      7.63 o 
  -6   8   5        1.06        1.34      1.74 o 
  -5   8   5        2.37        4.35      1.81 o 
  -4   8   5       58.23       53.74      3.18 o 
  -3   8   5      275.32      259.34      5.41 o 
  -2   8   5       49.11       48.50      1.74 o 
  -1   8   5        5.44        4.79      0.73 o 
   0   8   5      273.50      291.54      5.43 o 
   1   8   5       13.08       14.87      1.55 o 
   2   8   5      204.94      205.07      5.53 o 
   4   8   5        0.68        0.00      1.00 o 
   5   8   5      108.29       88.01      4.33 o 
   6   8   5      342.78      304.90      6.10 o 
   7   8   5        5.00        4.07      0.87 o 
   8   8   5       95.76       92.18      2.64 o 
  -5   9   5       44.46       54.65      3.44 o 
  -4   9   5       22.54       23.31      2.44 o 
  -3   9   5        0.96        2.04      1.57 o 
  -2   9   5       42.79       37.02      3.58 o 
  -1   9   5      667.96      672.44     16.39 o 
   0   9   5      102.52      106.91      2.98 o 
   1   9   5       10.78       16.97      2.12 o 
   2   9   5       11.47       14.31      1.94 o 
   3   9   5        0.81        0.23      0.62 o 
   4   9   5        1.34        0.54      0.69 o 
   5   9   5        2.04        4.16      0.89 o 
   6   9   5        0.00        0.00      0.71 o 
   7   9   5       13.52        9.98      1.15 o 
  -3  10   5        5.27        7.39      2.11 o 
  -2  10   5       15.40       14.21      2.37 o 
  -1  10   5        4.10        1.74      1.61 o 
   0  10   5       20.23       21.06      2.09 o 
   1  10   5       79.83       89.36      3.08 o 
   2  10   5       20.25       19.93      1.21 o 
   3  10   5       24.51       23.54      1.24 o 
   4  10   5        0.02        0.00      0.75 o 
   5  10   5        3.12        1.94      1.25 o 
   2  11   5        2.97        1.97      0.97 o 
  -1  -9   6        0.14        0.77      0.90 o 
   0  -9   6       58.91       65.28      2.78 o 
  -4  -8   6       23.68       23.84      1.92 o 
  -3  -8   6       72.62       70.96      2.88 o 
  -2  -8   6       36.08       41.00      1.94 o 
  -1  -8   6        4.84        8.49      1.20 o 
   1  -8   6       22.33       26.38      1.47 o 
   2  -8   6        2.77        3.63      1.71 o 
   3  -8   6        8.25        8.87      1.18 o 
   4  -8   6        0.51        1.18      1.00 o 
  -6  -7   6      102.54      105.78      5.92 o 
  -5  -7   6       30.85       31.53      2.44 o 
  -4  -7   6        4.86        5.69      1.14 o 
  -3  -7   6       42.94       46.06      1.59 o 
  -2  -7   6        1.53        2.25      0.72 o 
  -1  -7   6       82.20       71.36      2.04 o 
   0  -7   6      105.50       88.49      2.35 o 
   1  -7   6      231.01      235.57      6.55 o 
   2  -7   6       16.20       17.35      1.20 o 
   3  -7   6       11.93       12.12      2.74 o 
   4  -7   6       68.94       64.76      2.24 o 
   5  -7   6        0.08        0.00      0.98 o 
  -7  -6   6       17.34       20.10      2.58 o 
  -6  -6   6      111.03      116.29      3.01 o 
  -5  -6   6        8.74       10.03      1.04 o 
  -4  -6   6      168.21      159.44      3.54 o 
  -3  -6   6        0.54        0.00      0.59 o 
  -2  -6   6        0.09        1.40      0.69 o 
  -1  -6   6      343.89      309.92      5.87 o 
   0  -6   6      134.45      129.81      2.43 o 
   1  -6   6      209.34      217.32      4.50 o 
   2  -6   6      239.26      262.22      7.96 o 
   3  -6   6       35.94       37.29      1.60 o 
   4  -6   6      631.47      648.43     11.84 o 
   5  -6   6       83.22       87.09      2.65 o 
   6  -6   6       12.77       16.41      1.40 o 
  -8  -5   6       34.21       36.95      2.91 o 
  -7  -5   6       12.11       11.71      2.14 o 
  -6  -5   6        2.82        3.29      0.85 o 
  -5  -5   6      102.29      100.90      2.53 o 
  -4  -5   6        8.90       10.34      0.94 o 
  -3  -5   6       53.02       52.82      1.72 o 
  -2  -5   6       51.71       45.74      1.20 o 
  -1  -5   6      361.41      350.60     11.02 o 
   0  -5   6     1002.92      984.45     18.91 o 
   1  -5   6      115.45      129.62      2.39 o 
   2  -5   6        0.05        0.00      0.63 o 
   3  -5   6       11.61       12.00      2.06 o 
   4  -5   6        2.67        4.48      0.94 o 
   5  -5   6        1.35        0.90      0.84 o 
   6  -5   6       37.66       32.82      2.88 o 
   7  -5   6       12.85       15.36      2.51 o 
  -8  -4   6       39.14       36.72      2.78 o 
  -7  -4   6        1.03        0.71      0.84 o 
  -6  -4   6       86.75       80.27      2.22 o 
  -5  -4   6       22.73       19.14      1.52 o 
  -4  -4   6      256.97      255.65      6.81 o 
  -3  -4   6       73.52       72.40      1.56 o 
  -2  -4   6       53.08       54.45      1.29 o 
  -1  -4   6        0.17        0.85      0.49 o 
   0  -4   6      311.35      321.19      5.91 o 
   1  -4   6       21.24       20.66      0.96 o 
   2  -4   6      387.06      399.46      5.99 o 
   3  -4   6        5.78        5.60      0.88 o 
   4  -4   6       13.16       13.08      1.16 o 
   5  -4   6        1.81        1.98      0.82 o 
   6  -4   6      110.41      111.20      2.99 o 
   7  -4   6       19.25       16.10      1.24 o 
   8  -4   6       48.60       37.85      2.44 o 
  -9  -3   6       42.16       45.25      3.08 o 
  -8  -3   6       15.51       16.49      2.41 o 
  -7  -3   6      172.26      180.59      7.14 o 
  -6  -3   6        0.93        4.84      3.16 o 
  -5  -3   6       13.50       14.14      0.90 o 
  -4  -3   6       15.49       15.21      0.94 o 
  -3  -3   6       12.57        9.45      0.62 o 
  -2  -3   6        4.50        6.50      0.64 o 
  -1  -3   6      422.14      390.52      6.92 o 
   0  -3   6       40.68       38.97      1.00 o 
   1  -3   6       78.84       84.32      2.03 o 
   2  -3   6      139.57      136.01      2.39 o 
   3  -3   6       50.14       47.32      1.21 o 
   4  -3   6        0.14        0.00      0.62 o 
   5  -3   6       37.20       38.34      1.54 o 
   6  -3   6      386.92      341.35      6.74 o 
   7  -3   6        0.03        0.00      0.89 o 
   8  -3   6       18.61       28.61      1.56 o 
   9  -3   6       18.94       20.54      1.62 o 
  -9  -2   6       34.42       29.46      2.44 o 
  -8  -2   6       91.22       89.80      4.11 o 
  -7  -2   6       14.59       17.69      1.81 o 
  -6  -2   6        7.70        7.98      0.97 o 
  -5  -2   6      165.60      158.46      2.81 o 
  -4  -2   6       27.95       24.16      0.86 o 
  -3  -2   6        2.79        2.85      0.50 o 
  -2  -2   6       41.66       40.19      0.99 o 
  -1  -2   6      352.93      335.73      4.98 o 
   0  -2   6        1.47        2.55      0.46 o 
   1  -2   6        1.99        3.56      0.50 o 
   2  -2   6      164.80      174.42      2.88 o 
   3  -2   6      270.26      254.15      3.99 o 
   4  -2   6        1.53        1.43      0.50 o 
   5  -2   6      164.17      140.77      3.24 o 
   6  -2   6        0.08        0.00      0.67 o 
   7  -2   6        1.69        0.34      0.78 o 
   8  -2   6       55.07       60.21      2.15 o 
   9  -2   6       29.73       26.35      1.53 o 
  -9  -1   6        6.81        2.41      1.50 o 
  -8  -1   6        8.50        6.86      1.74 o 
  -7  -1   6      130.29      138.79      5.05 o 
  -6  -1   6      330.51      339.58     16.27 o 
  -5  -1   6      313.53      324.71      5.06 o 
  -4  -1   6       32.22       33.63      1.16 o 
  -3  -1   6        9.57       11.81      0.63 o 
  -2  -1   6        1.87        2.89      0.37 o 
  -1  -1   6        0.01        0.08      0.51 o 
   0  -1   6      109.99      132.23      2.71 o 
   1  -1   6      264.94      282.25      4.24 o 
   2  -1   6      497.90      524.79      9.69 o 
   3  -1   6       51.09       53.16      1.23 o 
   4  -1   6        0.00        0.39      0.46 o 
   5  -1   6       52.97       51.00      1.32 o 
   6  -1   6       35.22       30.33      1.37 o 
   7  -1   6      113.85      115.27      2.94 o 
   8  -1   6      205.64      212.94      4.69 o 
   9  -1   6       50.10       56.42      2.09 o 
  -9   0   6        0.53        0.00      1.37 o 
  -8   0   6       18.44       19.10      1.84 o 
  -7   0   6      238.80      241.94      8.34 o 
  -5   0   6        0.08        1.24      0.74 o 
  -4   0   6       94.33       91.99      1.86 o 
  -3   0   6       69.76       50.75      1.14 o 
  -2   0   6      287.31      309.50      4.61 o 
  -1   0   6       20.71       20.40      0.98 o 
   0   0   6      297.56      315.84      5.96 o 
   1   0   6      427.65      403.10      6.02 o 
   2   0   6      109.85      119.48      2.23 o 
   3   0   6      223.18      223.23      4.08 o 
   4   0   6       83.30       75.06      1.94 o 
   5   0   6        6.57        6.48      1.22 o 
   6   0   6      323.55      320.90      5.05 o 
   7   0   6      990.99     1025.50     17.71 o 
   8   0   6      175.04      187.12      4.21 o 
   9   0   6       51.79       55.18      2.52 o 
  10   0   6       54.05       50.70      2.98 o 
  -8   1   6       26.57       26.69      1.91 o 
  -7   1   6      211.22      229.92      4.96 o 
  -6   1   6     2760.58     2768.24     63.61 o 
  -5   1   6      295.81      276.54      8.03 o 
  -4   1   6       18.95       16.03      1.07 o 
  -3   1   6       29.34       24.63      1.19 o 
  -2   1   6      478.22      504.32      9.16 o 
  -1   1   6       25.11       31.01      1.19 o 
   0   1   6      223.60      220.49      5.69 o 
   1   1   6        0.50        0.28      0.49 o 
   2   1   6      157.97      166.81      2.70 o 
   3   1   6     1796.12     1835.86     25.10 o 
   4   1   6       17.39       14.87      0.75 o 
   5   1   6       60.25       58.24      1.40 o 
   6   1   6      232.48      235.02      4.71 o 
   7   1   6      119.06      124.43      2.65 o 
   8   1   6      355.29      354.73     14.05 o 
   9   1   6       42.38       45.01      2.61 o 
  10   1   6       87.00       93.51      4.08 o 
  -8   2   6        0.20        0.29      1.09 o 
  -7   2   6       13.33       14.21      2.88 o 
  -6   2   6       12.88       11.19      1.06 o 
  -5   2   6        0.05        0.13      0.69 o 
  -4   2   6       32.65       36.92      2.06 o 
  -3   2   6      584.65      573.63     10.38 o 
  -2   2   6      265.59      276.20      5.40 o 
  -1   2   6      653.21      635.17     11.34 o 
   0   2   6       67.55       73.47      1.95 o 
   1   2   6     1002.85      998.07     20.87 o 
   2   2   6       63.09       64.00      1.25 o 
   3   2   6       74.23       85.45      1.63 o 
   4   2   6      194.19      191.98      4.85 o 
   5   2   6        4.50        5.65      1.32 o 
   6   2   6      101.73       89.83      2.39 o 
   7   2   6     1134.95     1150.38     20.13 o 
   8   2   6       18.57       16.99      1.71 o 
   9   2   6        0.49        1.34      1.14 o 
  10   2   6        8.64       15.89      1.81 o 
  -8   3   6       21.74       20.40      2.21 o 
  -7   3   6        1.15        0.47      0.77 o 
  -6   3   6       25.06       25.57      1.29 o 
  -5   3   6       73.93       66.85      2.02 o 
  -4   3   6       16.86       17.13      1.69 o 
  -3   3   6       72.40       64.34      1.89 o 
  -2   3   6       11.50        8.91      1.49 o 
  -1   3   6      427.74      415.29      7.74 o 
   0   3   6      527.30      505.42      9.21 o 
   1   3   6        6.74        4.16      0.70 o 
   2   3   6        0.04        0.14      0.38 o 
   3   3   6        2.42        1.88      0.76 o 
   4   3   6      592.86      561.23      8.10 o 
   5   3   6      921.89      903.69     12.76 o 
   6   3   6       43.46       38.93      1.17 o 
   7   3   6      224.91      210.16      6.66 o 
   8   3   6       33.91       39.47      1.60 o 
   9   3   6        5.53        3.38      0.99 o 
  10   3   6        1.05        0.13      1.24 o 
  -7   4   6        2.26        0.97      1.40 o 
  -6   4   6       16.28       16.49      1.87 o 
  -5   4   6       27.53       24.66      1.23 o 
  -4   4   6       44.66       42.98      1.56 o 
  -3   4   6        2.33        2.51      0.74 o 
  -2   4   6       42.03       44.30      1.53 o 
  -1   4   6      449.21      429.80      8.03 o 
   0   4   6       38.49       37.80      1.41 o 
   1   4   6      529.74      553.50     10.06 o 
   2   4   6       18.53       20.95      0.67 o 
   3   4   6       11.61       11.32      0.58 o 
   4   4   6      182.69      179.97      3.02 o 
   5   4   6       37.12       28.72      0.99 o 
   6   4   6        6.92        3.93      1.10 o 
   7   4   6       10.68        4.48      3.34 o 
   8   4   6       66.34       60.35      2.00 o 
   9   4   6      179.46      176.61      4.12 o 
  10   4   6        6.31        4.65      1.99 o 
  -8   5   6       14.97       23.24      2.88 o 
  -7   5   6       20.05       19.30      2.51 o 
  -6   5   6      125.78      124.41      4.92 o 
  -5   5   6      143.38      140.06      5.18 o 
  -4   5   6       23.29       19.70      1.12 o 
  -3   5   6        5.98        6.52      0.89 o 
  -2   5   6      124.77      126.79      3.04 o 
  -1   5   6       13.15       14.96      1.03 o 
   0   5   6      105.19       97.40      2.50 o 
   1   5   6     1668.65     1681.37     28.86 o 
   2   5   6       62.83       69.48      1.46 o 
   3   5   6       56.19       52.71      1.21 o 
   4   5   6        3.46        4.05      1.02 o 
   5   5   6       14.10       19.94      0.82 o 
   6   5   6       31.40       29.02      1.24 o 
   7   5   6        0.00        0.00      0.62 o 
   8   5   6        3.43        1.86      0.81 o 
   9   5   6       31.61       25.80      1.43 o 
  -7   6   6       58.35       54.91      3.48 o 
  -6   6   6        2.82        2.17      1.64 o 
  -5   6   6       41.52       39.46      2.71 o 
  -4   6   6      503.09      447.00     12.47 o 
  -3   6   6      166.78      141.22      3.36 o 
  -2   6   6      395.79      380.82      7.41 o 
  -1   6   6       14.18       13.27      1.08 o 
   0   6   6        4.04        5.37      0.98 o 
   1   6   6      100.48      103.78      2.71 o 
   2   6   6        5.18        5.29      0.91 o 
   3   6   6        2.29        2.43      0.49 o 
   4   6   6        0.24        0.00      0.42 o 
   5   6   6       51.84       54.49      1.63 o 
   6   6   6      670.63      540.79     23.16 o 
   7   6   6        0.70        0.55      0.80 o 
   8   6   6        0.10        0.00      0.73 o 
   9   6   6      108.81      131.02      3.39 o 
  -5   7   6        0.00        0.00      1.37 o 
  -4   7   6        0.91        0.00      1.37 o 
  -3   7   6        9.89       10.30      1.97 o 
  -2   7   6       72.70       73.78      2.27 o 
  -1   7   6       42.99       42.39      2.22 o 
   0   7   6     1300.92     1338.19     23.38 o 
   1   7   6     1349.43     1371.58     28.14 o 
   2   7   6      188.28      179.53      4.09 o 
   3   7   6       27.66       27.52      2.39 o 
   4   7   6       11.16        8.87      0.79 o 
   5   7   6       35.37       27.39      1.17 o 
   6   7   6        0.10        0.13      0.62 o 
   7   7   6        2.02        1.41      1.04 o 
   8   7   6        0.03        0.00      0.85 o 
  -5   8   6       33.20       37.19      2.94 o 
  -4   8   6        3.35        0.50      1.54 o 
  -3   8   6       38.96       30.67      2.51 o 
  -2   8   6      176.52      180.36      6.29 o 
  -1   8   6      636.09      681.90     12.63 o 
   0   8   6      858.47      921.79     16.60 o 
   1   8   6        2.66        2.37      0.95 o 
   2   8   6       60.28       61.51      2.13 o 
   3   8   6       70.28       68.79      3.28 o 
   4   8   6        1.86        1.74      1.37 o 
   5   8   6       96.81       85.09      2.76 o 
   6   8   6       16.81        9.44      3.19 o 
   7   8   6       55.62       53.58      2.24 o 
  -4   9   6        5.34        5.55      2.04 o 
  -2   9   6       47.72       42.37      2.88 o 
  -1   9   6        3.05        1.81      1.64 o 
   0   9   6       47.47       52.62      2.08 o 
   1   9   6      106.09      117.63      3.24 o 
   2   9   6        0.49        0.00      1.30 o 
   4   9   6        1.23        2.27      1.44 o 
   5   9   6        0.96        0.00      1.30 o 
   6   9   6      119.15      120.36      5.12 o 
  -2  10   6        1.09        0.00      1.57 o 
   0  10   6        3.70        6.69      1.94 o 
   1  10   6       12.90       15.75      2.17 o 
   2  10   6       52.37       51.07      2.98 o 
   3  10   6       64.40       63.98      3.38 o 
   4  10   6        2.00        0.00      1.44 o 
   5  10   6        0.89        2.51      1.67 o 
  -2  -8   7       71.78       66.45      2.58 o 
  -1  -8   7       75.82       65.45      2.61 o 
   0  -8   7       18.87       17.22      1.44 o 
   1  -8   7        0.29        0.00      1.14 o 
   2  -8   7        0.57        0.00      0.89 o 
  -4  -7   7       12.35       15.05      2.27 o 
  -3  -7   7        6.73        7.52      1.81 o 
  -2  -7   7      136.57      138.53      3.20 o 
  -1  -7   7      280.54      262.20      7.02 o 
   0  -7   7      629.79      620.97     19.93 o 
   1  -7   7      258.95      265.85      9.31 o 
   2  -7   7       77.78       79.59      2.43 o 
   3  -7   7        0.07        0.00      0.90 o 
   4  -7   7        0.50        0.11      0.97 o 
  -6  -6   7        4.39        7.39      2.01 o 
  -5  -6   7        2.35        1.17      1.50 o 
  -4  -6   7      129.14      127.62      5.02 o 
  -3  -6   7       16.66       18.03      1.84 o 
  -2  -6   7        0.10        0.00      1.17 o 
  -1  -6   7        8.76       10.30      0.87 o 
   0  -6   7      103.36      101.76      2.61 o 
   1  -6   7      573.02      606.10     10.90 o 
   2  -6   7      872.15      903.84     15.84 o 
   3  -6   7       12.12       10.91      2.17 o 
   4  -6   7       94.95      103.85      3.54 o 
   5  -6   7        0.61        0.00      0.96 o 
  -7  -5   7        0.09        0.00      1.40 o 
  -6  -5   7       14.70       15.95      1.94 o 
  -5  -5   7       13.32       10.90      1.97 o 
  -4  -5   7       12.94       13.81      1.67 o 
  -3  -5   7       11.99       11.47      1.77 o 
  -2  -5   7       45.59       42.41      1.69 o 
  -1  -5   7      138.85      146.56      3.15 o 
   0  -5   7      260.15      262.37      5.13 o 
   1  -5   7       19.46       18.02      0.91 o 
   2  -5   7        9.05       10.38      2.71 o 
   3  -5   7       11.09       11.67      2.98 o 
   4  -5   7       11.32       12.15      1.54 o 
   5  -5   7        7.43        7.55      1.40 o 
   6  -5   7       15.16       17.42      1.42 o 
   7  -5   7        9.74       11.01      1.41 o 
  -7  -4   7       15.73       17.02      2.01 o 
  -6  -4   7        5.01        6.12      1.74 o 
  -5  -4   7       14.77       14.25      1.77 o 
  -4  -4   7       64.19       56.55      2.91 o 
  -3  -4   7        4.30        3.52      0.88 o 
  -2  -4   7       10.46        6.03      3.90 o 
  -1  -4   7      153.81      172.39      3.83 o 
   0  -4   7        9.12        6.62      1.28 o 
   1  -4   7        5.15        3.02      0.57 o 
   2  -4   7       42.28       44.75      1.22 o 
   3  -4   7      246.11      263.15      5.32 o 
   4  -4   7        0.57        0.04      0.79 o 
   5  -4   7       16.10       13.85      1.24 o 
   6  -4   7       20.63       22.95      1.40 o 
   7  -4   7       73.48       78.04      4.80 o 
  -8  -3   7       95.14      110.50      4.85 o 
  -7  -3   7       11.93       11.71      2.14 o 
  -6  -3   7       52.37       47.29      2.84 o 
  -5  -3   7       18.44       18.83      1.84 o 
  -4  -3   7       12.64       12.06      1.17 o 
  -3  -3   7       68.59       53.76      5.40 o 
  -2  -3   7        1.43        0.28      0.69 o 
  -1  -3   7       48.49       46.59      1.62 o 
   0  -3   7        8.98       11.03      0.94 o 
   1  -3   7        5.65        6.39      0.73 o 
   2  -3   7       22.64       20.33      1.06 o 
   3  -3   7      100.62       97.28      1.97 o 
   4  -3   7        3.47        4.73      0.87 o 
   5  -3   7      117.24      103.65      2.76 o 
   6  -3   7      221.99      196.90      4.44 o 
   7  -3   7        1.09        0.00      0.87 o 
   8  -3   7       83.01       87.58      2.78 o 
  -8  -2   7       95.50       92.57      4.21 o 
  -7  -2   7       10.22       10.03      1.91 o 
  -6  -2   7       53.31       55.35      2.98 o 
  -5  -2   7        0.24        0.00      0.73 o 
  -4  -2   7        9.10        6.92      2.19 o 
  -3  -2   7        4.68        3.31      1.14 o 
  -2  -2   7        9.54       11.76      0.94 o 
  -1  -2   7        0.25        0.56      1.02 o 
   0  -2   7      630.56      647.15     11.62 o 
   1  -2   7       46.43       46.84      1.59 o 
   2  -2   7       50.90       54.10      1.60 o 
   3  -2   7      139.87      151.78      2.69 o 
   4  -2   7      110.07       96.47      1.97 o 
   5  -2   7        0.10        0.00      0.72 o 
   6  -2   7       79.15       97.46      2.67 o 
   7  -2   7      464.13      452.89      8.69 o 
   8  -2   7        0.59        1.49      0.97 o 
  -8  -1   7      100.73       96.75      4.21 o 
  -7  -1   7      212.41      208.25      6.89 o 
  -6  -1   7      476.92      495.86     21.52 o 
  -5  -1   7        2.04        1.33      1.07 o 
  -4  -1   7      222.51      224.76      4.75 o 
  -3  -1   7       46.13       45.40      1.61 o 
  -2  -1   7      333.62      351.22      6.78 o 
  -1  -1   7      473.24      488.84      9.02 o 
   0  -1   7       51.23       61.54      2.22 o 
   1  -1   7        0.54        0.00      0.56 o 
   2  -1   7      116.26      105.25      2.56 o 
   4  -1   7      412.44      405.27      6.48 o 
   5  -1   7        0.10        0.00      0.51 o 
   6  -1   7       63.52       66.36      2.05 o 
   7  -1   7      983.58      966.64     16.91 o 
   8  -1   7      162.25      162.90      3.95 o 
   9  -1   7        2.58        2.86      1.09 o 
  -6   0   7       43.88       32.57      2.04 o 
  -5   0   7      309.00      301.42     11.42 o 
  -4   0   7      431.79      433.12      8.23 o 
  -3   0   7       64.80       64.45      1.98 o 
  -2   0   7      429.55      445.83      8.34 o 
  -1   0   7       66.60       67.45      2.01 o 
   0   0   7       85.68       91.87      2.34 o 
   1   0   7       27.11       25.40      1.16 o 
   2   0   7       91.89       98.46      2.45 o 
   3   0   7      298.96      318.85      6.17 o 
   4   0   7      190.92      201.28      4.24 o 
   5   0   7       78.62       76.14      5.20 o 
   6   0   7      120.56      122.84      2.42 o 
   7   0   7        3.83        6.66      1.05 o 
   8   0   7       42.70       40.76      1.73 o 
   9   0   7       65.96       69.46      5.90 o 
  -8   1   7        1.41        0.37      1.20 o 
  -7   1   7       28.24       34.77      1.65 o 
  -6   1   7       13.14       18.57      1.28 o 
  -5   1   7       24.08       20.31      1.77 o 
  -4   1   7      165.34      167.75      3.78 o 
  -3   1   7        1.07        0.14      0.67 o 
  -2   1   7      289.32      289.88      5.73 o 
  -1   1   7       74.54       81.38      2.19 o 
   0   1   7       19.07       19.39      1.04 o 
   1   1   7      187.17      193.04      4.07 o 
   2   1   7      136.37      137.40      5.18 o 
   3   1   7       73.49       65.51      1.92 o 
   4   1   7      600.70      590.18     10.75 o 
   5   1   7      159.46      163.38      2.91 o 
   6   1   7       13.72       14.78      0.86 o 
   7   1   7      369.87      353.20     14.74 o 
   8   1   7       39.84       39.15      1.63 o 
   9   1   7       47.64       53.04      2.84 o 
  -8   2   7      335.27      318.25      6.66 o 
  -7   2   7       12.99       11.74      1.67 o 
  -6   2   7        0.05        0.05      0.77 o 
  -5   2   7        0.96        0.00      0.90 o 
  -4   2   7        8.05        7.91      0.99 o 
  -3   2   7       22.16       21.45      1.59 o 
  -2   2   7      416.67      408.42      7.73 o 
  -1   2   7        8.69        9.08      0.96 o 
   0   2   7      183.40      175.04      3.80 o 
   1   2   7      148.54      150.09      3.36 o 
   2   2   7        2.85        2.14      0.69 o 
   3   2   7        3.71        4.43      0.81 o 
   4   2   7        5.19        4.99      0.86 o 
   5   2   7      739.20      761.31     26.45 o 
   6   2   7       24.51       23.64      0.97 o 
   7   2   7       58.44       59.64      1.54 o 
   8   2   7       98.04      105.38      4.15 o 
   9   2   7        1.35        0.00      1.10 o 
  -8   3   7        2.54        1.71      1.71 o 
  -7   3   7       11.35       12.79      2.06 o 
  -6   3   7       35.75       32.50      1.53 o 
  -5   3   7       69.54       70.28      2.17 o 
  -4   3   7        0.05        0.00      0.63 o 
  -3   3   7       47.13       43.36      1.61 o 
  -2   3   7      360.95      363.96      7.03 o 
  -1   3   7       64.30       59.73      1.86 o 
   0   3   7      553.89      540.72      9.91 o 
   1   3   7       32.79       27.16      1.26 o 
   2   3   7       29.20       31.50      1.35 o 
   3   3   7      148.19      140.68      3.66 o 
   4   3   7      301.29      297.15      5.93 o 
   5   3   7      659.62      674.78     16.29 o 
   6   3   7       11.57       12.24      1.37 o 
   7   3   7       16.95       20.14      1.25 o 
   8   3   7       17.95       17.69      1.77 o 
   9   3   7        4.78        4.52      1.24 o 
  -7   4   7        0.41        0.67      1.54 o 
  -6   4   7        0.07        0.00      0.79 o 
  -5   4   7        4.02        3.92      1.39 o 
  -4   4   7       27.61       21.19      1.19 o 
  -3   4   7        0.00        0.00      0.64 o 
  -2   4   7        2.06        1.21      0.72 o 
  -1   4   7       78.02       81.33      2.28 o 
   0   4   7       13.27       12.81      2.47 o 
   1   4   7        0.43        1.96      0.72 o 
   2   4   7      250.29      247.25      5.10 o 
   3   4   7       41.04       44.59      1.64 o 
   4   4   7        2.05        1.37      0.72 o 
   5   4   7       34.33       22.17      1.24 o 
   6   4   7       46.20       38.26      1.59 o 
   7   4   7        5.93        5.12      1.50 o 
   8   4   7       52.04       43.74      2.68 o 
   9   4   7        7.63        3.75      1.64 o 
  -7   5   7       87.42       90.13      4.28 o 
  -6   5   7       33.52       30.90      2.47 o 
  -5   5   7       99.82      100.42      2.75 o 
  -4   5   7      144.69      139.34      3.42 o 
  -3   5   7       10.25       10.83      1.12 o 
  -2   5   7       60.09       55.67      1.87 o 
  -1   5   7        2.85        0.89      0.74 o 
   0   5   7      408.19      403.77      7.77 o 
   1   5   7     1640.67     1664.68     28.70 o 
   2   5   7       80.69       71.65      2.15 o 
   3   5   7       19.03       19.74      1.17 o 
   4   5   7        3.03        3.63      0.85 o 
   5   5   7       54.69       50.10      1.78 o 
   6   5   7       60.50       55.78      2.94 o 
   7   5   7        0.11        0.00      1.17 o 
   8   5   7       32.05       32.57      2.47 o 
   9   5   7        0.89        2.98      1.71 o 
  -6   6   7        0.12        0.74      1.67 o 
  -5   6   7      244.53      242.87      7.93 o 
  -4   6   7      156.11      135.81      5.18 o 
  -3   6   7      128.36      104.86      2.83 o 
  -2   6   7       10.68       11.13      1.07 o 
  -1   6   7      142.43      137.02      3.36 o 
   0   6   7        0.78        2.56      0.87 o 
   1   6   7        0.75        0.18      0.77 o 
   2   6   7       24.96       25.65      2.54 o 
   3   6   7        3.01        3.09      0.87 o 
   4   6   7       40.17       32.37      1.48 o 
   5   6   7      428.76      337.74      9.97 o 
   6   6   7      107.53       94.95      4.08 o 
   7   6   7       15.57       19.36      2.47 o 
   8   6   7       15.41       14.61      2.24 o 
  -6   7   7        0.52        2.11      1.74 o 
  -5   7   7        3.61        1.04      1.61 o 
  -4   7   7       69.77       72.87      3.75 o 
  -3   7   7        0.04        0.00      1.34 o 
  -2   7   7        2.90        3.64      0.96 o 
  -1   7   7      219.57      221.09      4.89 o 
   0   7   7       50.25       53.48      1.97 o 
   1   7   7      246.66      247.94      5.34 o 
   2   7   7        2.70        1.58      1.12 o 
   3   7   7      217.30      198.59      4.51 o 
   4   7   7       66.52       60.16      3.11 o 
   5   7   7       19.07       15.79      1.84 o 
   6   7   7       16.42       12.91      2.07 o 
   7   7   7        0.27        0.00      1.24 o 
   8   7   7        4.41        7.19      1.87 o 
  -4   8   7       23.90       25.95      2.51 o 
  -3   8   7       55.90       48.99      3.18 o 
  -2   8   7      256.17      270.19      8.56 o 
  -1   8   7      165.49      180.70      4.34 o 
   0   8   7       35.40       34.79      1.71 o 
   1   8   7        3.73        5.21      1.09 o 
   2   8   7        2.47        1.50      0.91 o 
   3   8   7       10.52       11.20      1.87 o 
   4   8   7       98.55       87.49      3.95 o 
   5   8   7        0.15        0.40      1.30 o 
   6   8   7       55.79       45.48      2.91 o 
   7   8   7        0.07        1.40      1.47 o 
  -3   9   7      270.23      261.36      8.63 o 
  -2   9   7       86.63       91.57      4.35 o 
  -1   9   7      110.76      120.36      4.98 o 
   0   9   7       21.78       22.20      1.82 o 
   1   9   7       16.01       23.13      1.56 o 
   2   9   7       52.18       60.73      3.24 o 
   3   9   7       26.57       26.49      2.17 o 
   4   9   7        0.00        0.00      1.30 o 
   5   9   7       17.95       22.41      2.17 o 
   6   9   7        3.22        2.24      1.61 o 
   0  10   7       25.78       28.29      2.64 o 
   1  10   7       89.87       91.70      4.08 o 
   2  10   7       18.17       19.30      2.04 o 
   3  10   7        1.16        1.67      1.64 o 
   0  -7   8      264.08      238.82      7.66 o 
   1  -7   8       37.77       31.97      2.54 o 
   2  -7   8        5.12        2.34      1.61 o 
  -4  -6   8       15.38       17.39      2.37 o 
  -3  -6   8       23.74       22.81      2.01 o 
  -1  -6   8       23.14       18.83      1.30 o 
   0  -6   8        4.81        6.79      1.71 o 
   1  -6   8       11.21       20.00      2.17 o 
   2  -6   8      224.59      261.26      8.26 o 
   3  -6   8        0.83        0.00      1.37 o 
   4  -6   8        4.46        2.34      1.61 o 
  -5  -5   8       44.74       48.79      3.01 o 
  -4  -5   8       42.90       38.93      2.54 o 
  -3  -5   8       30.72       27.79      2.07 o 
  -2  -5   8       14.75       11.60      1.44 o 
  -1  -5   8      310.50      345.69      6.90 o 
   1  -5   8        2.03        1.87      1.37 o 
   2  -5   8        2.05        1.27      1.34 o 
   3  -5   8      102.95      115.01      4.62 o 
   4  -5   8       34.60       31.64      2.47 o 
   5  -5   8        3.89        4.82      1.71 o 
  -6  -4   8      100.73       98.49      4.48 o 
  -5  -4   8        0.91        0.50      1.27 o 
  -4  -4   8        0.07        0.00      1.10 o 
  -3  -4   8        0.02        0.00      1.04 o 
  -2  -4   8       21.33       22.10      1.30 o 
  -1  -4   8      132.89      139.28      3.39 o 
   0  -4   8       67.82       67.76      2.16 o 
   2  -4   8       87.94       92.47      3.91 o 
   3  -4   8        6.02        6.05      1.61 o 
   4  -4   8        5.21        5.62      1.57 o 
   5  -4   8       22.58       20.20      2.07 o 
   6  -4   8      117.83      116.58      4.82 o 
  -7  -3   8       22.64       22.84      2.21 o 
  -6  -3   8      112.80      105.85      4.51 o 
  -5  -3   8       11.61       10.70      1.84 o 
  -4  -3   8        1.40        0.00      1.10 o 
  -3  -3   8       48.24       43.38      1.65 o 
  -2  -3   8        0.00        0.00      0.69 o 
  -1  -3   8        0.52        0.83      0.74 o 
   0  -3   8        7.26        8.10      0.96 o 
   1  -3   8       62.46       58.56      1.86 o 
   2  -3   8       16.80       14.85      0.99 o 
   3  -3   8      128.20      125.35      4.72 o 
   4  -3   8      184.72      166.21      5.72 o 
   5  -3   8        5.22        5.85      1.57 o 
   6  -3   8       33.43       26.25      2.21 o 
   7  -3   8      134.45      148.69      5.62 o 
  -7  -2   8      251.28      259.72      8.46 o 
  -6  -2   8      276.28      287.11      9.00 o 
  -5  -2   8       22.68       19.66      1.87 o 
  -4  -2   8       14.23       11.15      2.98 o 
  -3  -2   8      164.18      174.96      3.98 o 
  -2  -2   8       50.79       50.52      2.94 o 
  -1  -2   8       42.93       43.29      1.63 o 
   0  -2   8       17.51       21.49      1.19 o 
   1  -2   8        0.52        0.03      0.92 o 
   2  -2   8       30.15       29.43      1.31 o 
   3  -2   8      486.84      487.52     12.83 o 
   4  -2   8        1.99        0.27      0.71 o 
   5  -2   8        0.41        0.64      1.24 o 
   6  -2   8      368.39      361.72     10.43 o 
   7  -2   8       73.79       71.94      3.51 o 
   8  -2   8        3.25        1.64      1.57 o 
  -7  -1   8        4.38        6.69      1.74 o 
  -6  -1   8      168.08      178.39      5.95 o 
  -5  -1   8       56.96       58.59      4.31 o 
  -4  -1   8        2.50        1.59      0.80 o 
  -3  -1   8       15.69       16.16      1.11 o 
  -2  -1   8       52.72       49.44      1.72 o 
  -1  -1   8      555.34      552.80     12.64 o 
   0  -1   8        6.04        4.64      0.87 o 
   1  -1   8      295.32      300.15      5.98 o 
   2  -1   8       47.80       48.61      1.68 o 
   3  -1   8      134.13      133.99      3.19 o 
   4  -1   8        4.85        3.98      1.27 o 
   5  -1   8       13.34       15.55      1.79 o 
   6  -1   8      128.33      124.11      4.68 o 
   7  -1   8       40.34       40.30      2.58 o 
   8  -1   8      135.54      151.06      5.55 o 
  -7   0   8       49.33       45.05      2.54 o 
  -6   0   8      528.21      533.30     10.18 o 
  -5   0   8       12.92       12.03      1.15 o 
  -4   0   8        4.14        2.82      0.88 o 
  -3   0   8      156.22      157.36      3.67 o 
  -2   0   8       88.89       91.27      2.50 o 
  -1   0   8      223.07      225.63      4.76 o 
   0   0   8      101.97      102.59      2.63 o 
   1   0   8      167.72      166.01      3.72 o 
   2   0   8        0.33        0.00      0.64 o 
   3   0   8      241.07      249.65      5.15 o 
   4   0   8      127.51      130.48      3.16 o 
   6   0   8        2.64        2.64      0.88 o 
   7   0   8       46.07       51.47      2.78 o 
   8   0   8        2.40        3.38      1.40 o 
  -7   1   8      252.23      223.60      5.08 o 
  -6   1   8       64.00       64.34      2.24 o 
  -5   1   8       17.12       16.93      1.22 o 
  -4   1   8        0.92        0.28      0.74 o 
  -3   1   8       29.74       24.78      1.30 o 
  -2   1   8       31.76       34.98      1.49 o 
  -1   1   8       28.46       28.26      1.72 o 
   0   1   8       51.90       51.01      1.72 o 
   1   1   8       34.86       37.61      1.50 o 
   2   1   8       33.87       40.40      1.74 o 
   3   1   8       25.72       26.90      1.32 o 
   4   1   8       80.29       87.17      2.43 o 
   5   1   8       56.75       53.27      1.87 o 
   6   1   8       66.36       65.67      2.12 o 
   7   1   8        7.35        2.36      2.69 o 
   8   1   8        9.80       14.21      1.84 o 
  -7   2   8        8.23        7.83      2.37 o 
  -6   2   8       13.04       13.12      1.22 o 
  -5   2   8      267.85      257.62      5.48 o 
  -4   2   8        1.59        1.62      0.82 o 
  -3   2   8       93.63       90.05      2.50 o 
  -2   2   8        2.26        1.57      0.79 o 
  -1   2   8      198.37      210.27      4.53 o 
   0   2   8       12.72       11.57      1.03 o 
   1   2   8        8.96        8.07      1.00 o 
   2   2   8        7.35        8.21      1.69 o 
   3   2   8       35.47       38.74      1.56 o 
   4   2   8       43.08       44.80      1.69 o 
   5   2   8     1814.19     1873.10     32.25 o 
   6   2   8        0.01        0.00      0.78 o 
   7   2   8        8.28        8.46      1.91 o 
   8   2   8        0.84        0.00      1.30 o 
  -7   3   8        1.00        1.41      1.01 o 
  -6   3   8        2.26        2.85      0.99 o 
  -5   3   8        1.30        0.62      0.84 o 
  -4   3   8       39.73       33.78      1.50 o 
  -3   3   8        0.00        0.12      0.76 o 
  -2   3   8      220.92      212.60      4.63 o 
  -1   3   8       10.15       10.42      1.01 o 
   0   3   8       56.86       63.09      2.01 o 
   1   3   8      585.98      595.80     10.98 o 
   2   3   8        3.44        3.13      0.84 o 
   3   3   8      186.96      183.55      4.11 o 
   4   3   8       48.43       49.15      1.84 o 
   5   3   8      195.78      182.40      4.15 o 
   6   3   8      382.81      399.29      7.83 o 
   7   3   8        1.75        0.79      0.86 o 
   8   3   8        2.08        1.94      1.47 o 
   9   3   8        0.11        0.94      1.50 o 
  -7   4   8       15.19       13.31      2.34 o 
  -6   4   8       23.64       25.18      1.44 o 
  -5   4   8       73.56       67.51      2.21 o 
  -4   4   8      200.74      188.20      4.32 o 
  -3   4   8      516.04      462.42     10.23 o 
  -2   4   8        3.96        4.95      1.10 o 
  -1   4   8      234.36      241.61      5.14 o 
   0   4   8       16.67       16.86      1.19 o 
   1   4   8      224.55      219.69      4.74 o 
   2   4   8       75.03       70.40      2.17 o 
   3   4   8       76.71       88.17      2.86 o 
   4   4   8       30.79       26.91      2.36 o 
   5   4   8      130.13      109.19      2.92 o 
   6   4   8      147.70      128.82      3.30 o 
   7   4   8        7.15        4.62      1.50 o 
   8   4   8        8.24        9.87      1.91 o 
  -6   5   8        0.39        0.00      1.54 o 
  -5   5   8        2.23        1.37      0.94 o 
  -4   5   8       71.68       64.45      2.18 o 
  -3   5   8       10.99       13.50      1.28 o 
  -2   5   8       14.04       13.13      1.24 o 
  -1   5   8      119.67      120.81      4.05 o 
   0   5   8      926.08      933.01     16.70 o 
   1   5   8     1047.54     1040.86     18.49 o 
   2   5   8      346.37      341.31      6.86 o 
   3   5   8        9.93       11.66      1.21 o 
   4   5   8        0.66        0.68      0.77 o 
   5   5   8       67.25       61.39      2.26 o 
   6   5   8       49.54       42.07      2.61 o 
   7   5   8       41.31       41.03      2.68 o 
   8   5   8        0.00        0.00      1.34 o 
  -5   6   8       11.28       14.01      2.27 o 
  -4   6   8       37.98       48.23      1.91 o 
  -3   6   8        7.53        5.41      1.01 o 
  -2   6   8        2.23        1.76      0.87 o 
  -1   6   8        7.10        7.85      1.09 o 
   0   6   8        0.02        0.00      0.79 o 
   1   6   8       44.39       47.31      1.85 o 
   2   6   8       25.23       23.03      1.38 o 
   3   6   8       71.28       62.55      2.15 o 
   4   6   8      227.33      198.64      4.54 o 
   5   6   8       18.14       16.22      1.84 o 
   6   6   8       55.33       53.54      3.01 o 
   7   6   8       83.84       91.27      4.21 o 
   8   6   8        7.08        7.56      1.97 o 
  -5   7   8       20.68       19.76      2.74 o 
  -4   7   8       89.38      106.95      4.75 o 
  -3   7   8       53.86       50.74      3.65 o 
  -2   7   8      165.10      164.62      4.57 o 
  -1   7   8       53.99       57.81      3.43 o 
   0   7   8        6.75        8.88      1.21 o 
   1   7   8        5.27        6.98      1.47 o 
   2   7   8       54.63       57.22      2.24 o 
   3   7   8        5.90        2.81      0.99 o 
   4   7   8        0.23        0.00      1.24 o 
   5   7   8        0.64        0.00      1.27 o 
   6   7   8        4.85        4.48      1.77 o 
   7   7   8      102.23       99.19      4.51 o 
  -3   8   8       52.89       55.35      3.41 o 
  -2   8   8      420.43      443.32     12.84 o 
  -1   8   8        1.64        2.80      1.96 o 
   0   8   8      121.65      124.82      3.41 o 
   1   8   8       10.30       17.93      1.55 o 
   2   8   8        8.96        9.60      1.42 o 
   3   8   8        0.02        0.00      1.27 o 
   4   8   8       18.03       15.25      1.87 o 
   5   8   8        9.81        9.33      1.94 o 
   6   8   8        2.36        0.57      1.40 o 
  -2   9   8        3.07        4.11      1.91 o 
  -1   9   8        2.57        0.30      1.71 o 
   0   9   8       45.62       53.03      2.20 o 
   1   9   8        5.29        5.87      1.29 o 
   2   9   8       15.18       18.13      2.11 o 
   3   9   8        0.27        1.10      1.57 o 
   4   9   8        8.75        7.66      1.84 o 
  -2  -6   9       88.02       82.40      3.54 o 
  -1  -6   9      146.84      173.94      6.19 o 
   0  -6   9      479.56      468.27     13.18 o 
   1  -6   9        0.44        0.90      1.54 o 
   2  -6   9        1.57        0.00      1.40 o 
  -4  -5   9       12.89       14.58      2.17 o 
  -3  -5   9       67.78       69.46      3.24 o 
  -2  -5   9        4.21        1.46      0.99 o 
  -1  -5   9       54.27       56.13      2.47 o 
   0  -5   9       53.62       60.58      2.12 o 
   1  -5   9        0.52        0.00      1.30 o 
   2  -5   9        7.19        5.38      1.71 o 
   3  -5   9       40.35       40.10      2.84 o 
   4  -5   9       11.41       11.87      2.21 o 
  -4  -4   9       12.64       14.28      1.67 o 
  -3  -4   9       37.61       44.21      2.51 o 
  -2  -4   9      126.13      134.61      3.45 o 
  -1  -4   9        4.40        3.44      0.97 o 
   0  -4   9        0.09        0.00      1.04 o 
   1  -4   9        6.58        4.21      0.91 o 
   2  -4   9        1.51        1.00      1.30 o 
   3  -4   9        0.53        0.70      1.30 o 
   4  -4   9      126.71      137.02      5.35 o 
   5  -4   9        6.46        6.55      1.77 o 
  -6  -3   9       78.77       82.37      3.81 o 
  -5  -3   9        7.76        7.83      1.71 o 
  -4  -3   9        6.53        8.26      1.64 o 
  -3  -3   9       92.73      101.14      2.85 o 
  -2  -3   9      157.20      157.15      3.81 o 
  -1  -3   9      144.09      144.14      3.52 o 
   0  -3   9        2.73        2.51      0.92 o 
   1  -3   9      111.10      103.48      2.80 o 
   3  -3   9       60.33       60.06      3.18 o 
   4  -3   9      163.28      145.98      5.42 o 
   5  -3   9       15.81       14.31      2.14 o 
   6  -3   9      111.65      121.27      4.98 o 
  -6  -2   9      224.43      221.56      7.19 o 
  -5  -2   9       38.30       37.46      2.37 o 
  -4  -2   9       38.70       36.21      1.66 o 
  -3  -2   9        0.14        0.00      0.79 o 
  -2  -2   9       44.88       46.85      1.81 o 
  -1  -2   9       13.86       13.54      1.16 o 
   0  -2   9        9.78        8.98      1.66 o 
   1  -2   9       11.50       11.10      1.15 o 
   2  -2   9        8.02        6.84      1.24 o 
   4  -2   9        2.72        0.00      1.17 o 
   5  -2   9      122.16      128.15      4.95 o 
   6  -2   9        5.37        4.05      1.67 o 
   7  -2   9       34.64       28.23      2.41 o 
  -6  -1   9       36.99       38.93      2.47 o 
  -5  -1   9        6.50       12.40      2.71 o 
  -4  -1   9       45.21       42.58      3.31 o 
  -3  -1   9        9.95       10.26      1.19 o 
  -2  -1   9      221.05      210.31      5.92 o 
  -1  -1   9        0.01        0.14      0.75 o 
   0  -1   9       21.46       21.63      1.37 o 
   1  -1   9        7.91        7.61      0.99 o 
   2  -1   9      202.21      210.55      4.63 o 
   3  -1   9       84.59       83.27      2.44 o 
   4  -1   9       25.56       11.24      1.50 o 
   5  -1   9      106.85       95.15      4.01 o 
   6  -1   9       19.01       19.03      1.94 o 
   7  -1   9       57.65       67.05      3.41 o 
  -6   0   9      115.87      113.27      3.20 o 
  -5   0   9      117.45      123.06      3.27 o 
  -4   0   9       28.53       26.12      1.44 o 
  -3   0   9        3.99        3.55      1.05 o 
  -2   0   9       18.28       17.22      1.18 o 
  -1   0   9        1.41        1.11      0.76 o 
   0   0   9       35.86       38.53      1.59 o 
   1   0   9      341.70      348.56      6.92 o 
   2   0   9      220.78      231.42      4.96 o 
   3   0   9       13.28       13.46      1.12 o 
   4   0   9       19.43       20.19      1.23 o 
   5   0   9        4.95        4.66      1.99 o 
   6   0   9        0.25        1.10      1.27 o 
   7   0   9       15.92       16.89      1.87 o 
   8   0   9       88.26       86.08      3.88 o 
  -6   1   9       20.45       19.22      1.99 o 
  -5   1   9        0.10        0.26      1.22 o 
  -4   1   9       18.43       15.58      1.54 o 
  -3   1   9       24.90       26.46      1.38 o 
  -2   1   9       49.85       47.81      2.56 o 
  -1   1   9      111.40      109.37      2.91 o 
   0   1   9       87.57       92.21      2.59 o 
   1   1   9      223.28      231.87      4.99 o 
   2   1   9       37.54       35.69      1.58 o 
   3   1   9       57.21       56.57      1.93 o 
   4   1   9        0.06        0.31      1.30 o 
   5   1   9        2.13        0.64      0.83 o 
   6   1   9        0.00        0.00      0.80 o 
   7   1   9       11.82       14.98      2.01 o 
   8   1   9       70.42       77.09      3.58 o 
  -6   2   9        5.30        1.97      1.81 o 
  -5   2   9       30.74       31.81      1.60 o 
  -4   2   9      203.96      202.89      4.62 o 
  -3   2   9       46.42       42.79      1.71 o 
  -2   2   9       44.07       39.39      2.64 o 
  -1   2   9       16.16       15.82      1.18 o 
   0   2   9        4.88        3.56      0.94 o 
   1   2   9       62.56       65.11      2.12 o 
   2   2   9       79.05       81.66      2.42 o 
   3   2   9      473.57      467.91     13.98 o 
   4   2   9        2.64        1.71      0.89 o 
   5   2   9      152.94      151.85      5.03 o 
   6   2   9      118.90      120.86      4.38 o 
   7   2   9        1.40        2.02      0.95 o 
  -6   3   9       11.09        8.83      1.37 o 
  -5   3   9       35.85       31.14      1.63 o 
  -4   3   9       36.86       33.72      1.58 o 
  -3   3   9       22.55       19.75      1.25 o 
  -2   3   9      173.90      173.17      4.07 o 
  -1   3   9        1.01        0.50      0.80 o 
   0   3   9      247.59      240.82      8.49 o 
   1   3   9     1372.24     1417.71     24.78 o 
   2   3   9      846.54      856.74     15.47 o 
   3   3   9     1004.02     1084.68     19.27 o 
   4   3   9        0.59        0.00      0.78 o 
   5   3   9      292.39      296.56      6.23 o 
   6   3   9      167.48      154.74      5.00 o 
   7   3   9        0.01        0.00      0.88 o 
   8   3   9       12.13       10.94      1.97 o 
  -6   4   9       13.05       10.85      1.40 o 
  -5   4   9       62.46       53.61      2.27 o 
  -4   4   9      237.93      227.05      5.14 o 
  -3   4   9        0.68        0.00      0.83 o 
  -2   4   9        2.18        0.09      0.79 o 
  -1   4   9       27.63       24.94      1.39 o 
   0   4   9        8.72        8.12      1.10 o 
   1   4   9      246.70      249.08      5.37 o 
   2   4   9        0.02        0.00      0.84 o 
   3   4   9       25.10       23.92      1.38 o 
   4   4   9       33.43       29.46      1.52 o 
   5   4   9       32.85       26.94      1.48 o 
   6   4   9       20.41       19.39      1.36 o 
   7   4   9       79.65       83.71      3.91 o 
   8   4   9        0.02        0.00      1.44 o 
  -5   5   9        4.66        2.67      1.66 o 
  -4   5   9       27.59       32.06      1.59 o 
  -3   5   9       28.21       20.65      1.37 o 
  -2   5   9       12.04       12.25      2.42 o 
  -1   5   9       24.45       23.45      1.37 o 
   0   5   9       11.70       12.59      1.34 o 
   1   5   9      148.46      150.95      6.92 o 
   2   5   9       27.32       26.50      1.45 o 
   3   5   9        8.75        9.26      1.20 o 
   4   5   9        3.68        4.14      1.15 o 
   5   5   9        6.08        5.06      1.09 o 
   6   5   9        6.18       12.54      2.04 o 
   7   5   9        0.40        1.27      1.47 o 
  -4   6   9        7.69        6.77      1.23 o 
  -3   6   9        0.14        0.00      0.91 o 
  -2   6   9        0.07        0.00      0.87 o 
  -1   6   9       27.45       26.88      1.47 o 
   0   6   9        0.97        1.06      1.44 o 
   1   6   9       17.57       16.91      1.25 o 
   2   6   9       59.54       61.42      3.85 o 
   3   6   9      246.38      233.42      5.25 o 
   4   6   9        6.03        7.32      1.44 o 
   5   6   9        5.07        2.27      1.44 o 
   6   6   9       13.04       16.02      2.31 o 
   7   6   9      166.05      208.75      7.29 o 
  -3   7   9       34.66       40.31      1.86 o 
  -2   7   9      125.16      135.02      3.62 o 
  -1   7   9        0.61        0.35      0.96 o 
   0   7   9        0.12        0.00      0.88 o 
   1   7   9       40.97       35.22      1.75 o 
   2   7   9      237.66      235.57      5.36 o 
   3   7   9        3.25        2.30      1.61 o 
   4   7   9       10.36       10.03      1.97 o 
   5   7   9        1.71        2.24      1.61 o 
   6   7   9        4.05        4.31      1.67 o 
  -2   8   9       12.70       18.94      1.73 o 
  -1   8   9       81.17       91.63      2.96 o 
   0   8   9        1.70        1.23      1.06 o 
   1   8   9       89.98       96.28      4.85 o 
   2   8   9       56.89       58.17      2.27 o 
   3   8   9       88.17      101.94      4.48 o 
   4   8   9       93.42      104.48      4.62 o 
   0  -5  10        1.57        0.00      1.64 o 
  -3  -4  10      100.44      106.75      4.31 o 
  -2  -4  10       10.30        9.67      1.33 o 
  -1  -4  10       15.69       16.52      1.35 o 
   0  -4  10        7.23        7.05      1.18 o 
   1  -4  10      163.06      176.95      6.32 o 
   2  -4  10       55.63       52.91      3.21 o 
   3  -4  10      202.49      199.96      6.99 o 
  -4  -3  10        4.56        4.05      1.54 o 
  -3  -3  10       60.73       64.48      2.30 o 
  -2  -3  10       77.03       71.87      2.40 o 
  -1  -3  10       65.42       63.21      2.24 o 
   0  -3  10        5.63        4.24      1.03 o 
   1  -3  10        4.08        5.45      1.08 o 
   2  -3  10        0.12        0.00      0.82 o 
   3  -3  10       66.15       67.35      3.54 o 
   4  -3  10       31.81       30.23      2.47 o 
  -5  -2  10        5.75        6.92      1.74 o 
  -4  -2  10       18.40       16.72      1.37 o 
  -3  -2  10        0.05        0.00      0.86 o 
  -2  -2  10       29.84       34.11      1.62 o 
  -1  -2  10        1.22        0.00      0.87 o 
   0  -2  10       29.18       32.43      1.86 o 
   1  -2  10       12.78       13.20      1.74 o 
   2  -2  10       34.58       33.70      1.59 o 
   3  -2  10        0.02        0.00      0.82 o 
   4  -2  10       43.01       41.80      2.78 o 
   5  -2  10        7.10        5.42      1.74 o 
  -5  -1  10        0.30        0.00      0.99 o 
  -4  -1  10        1.33        0.00      0.92 o 
  -3  -1  10        9.43        9.82      1.97 o 
  -2  -1  10        0.14        0.00      0.87 o 
  -1  -1  10       28.91       27.26      2.37 o 
   0  -1  10        1.25        0.46      0.85 o 
   1  -1  10        0.06        0.00      0.84 o 
   2  -1  10       45.30       51.35      1.90 o 
   3  -1  10       59.18       64.83      2.22 o 
   4  -1  10        2.82        3.08      0.99 o 
   5  -1  10       81.46       82.37      3.91 o 
   6  -1  10       19.39       21.24      2.14 o 
  -5   0  10       87.29       88.06      2.78 o 
  -4   0  10       49.72       43.15      1.88 o 
  -3   0  10       38.10       36.95      1.71 o 
  -2   0  10       52.43       56.43      2.07 o 
  -1   0  10       37.12       35.24      1.63 o 
   0   0  10       21.48       20.99      1.29 o 
   1   0  10       96.88      102.18      2.87 o 
   2   0  10        7.03        6.42      1.08 o 
   3   0  10       24.75       25.72      1.46 o 
   4   0  10        8.41        7.46      1.15 o 
   5   0  10        4.50        5.99      1.13 o 
   6   0  10        0.86        0.23      1.40 o 
  -5   1  10        5.21        3.87      1.15 o 
  -4   1  10       10.15       11.86      2.22 o 
  -3   1  10       11.47       10.00      1.97 o 
  -2   1  10        5.11        6.22      1.11 o 
  -1   1  10        5.86        5.82      1.08 o 
   0   1  10       89.36      101.43      2.86 o 
   1   1  10       49.81       49.24      1.90 o 
   2   1  10      275.17      289.71      6.11 o 
   3   1  10       63.60       67.58      2.27 o 
   4   1  10       15.87       16.74      1.30 o 
   5   1  10        7.26        5.43      1.66 o 
   6   1  10       29.04       31.76      2.56 o 
   7   1  10        1.52        2.17      1.47 o 
  -5   2  10       97.34       89.88      2.80 o 
  -4   2  10       23.89       23.41      1.50 o 
  -3   2  10       25.89       25.11      1.46 o 
  -2   2  10        0.86        1.46      1.62 o 
  -1   2  10       51.37       54.48      2.03 o 
   0   2  10       46.15       51.40      1.99 o 
   1   2  10      211.45      220.82      4.97 o 
   2   2  10      113.15      116.48      3.16 o 
   3   2  10      625.30      640.63     12.01 o 
   4   2  10        7.59        8.88      1.52 o 
   5   2  10      188.52      194.64      4.60 o 
   6   2  10        3.67        5.29      2.29 o 
   7   2  10       11.65       14.72      2.74 o 
  -5   3  10        5.68        4.96      1.19 o 
  -4   3  10        9.84       10.39      1.39 o 
  -3   3  10      104.87       98.71      2.94 o 
  -2   3  10       19.49       20.36      1.37 o 
  -1   3  10        3.32        2.52      0.96 o 
   0   3  10      365.71      364.81      7.42 o 
   1   3  10       46.00       48.66      1.97 o 
   2   3  10        1.96        2.14      1.06 o 
   3   3  10        3.03        4.33      1.07 o 
   4   3  10       52.35       59.28      2.81 o 
   5   3  10      105.87       95.12      3.41 o 
   6   3  10       17.12       11.68      2.49 o 
   7   3  10        0.98        0.83      1.03 o 
  -4   4  10       43.69       39.13      1.82 o 
  -3   4  10       54.24       47.92      1.99 o 
  -2   4  10        1.73        0.85      0.90 o 
  -1   4  10      101.56      107.98      3.07 o 
   0   4  10        8.25        9.29      1.24 o 
   1   4  10      500.35      524.76     11.07 o 
   2   4  10        8.04        7.70      1.23 o 
   3   4  10       33.48       34.63      1.69 o 
   4   4  10       10.17        8.95      1.42 o 
   5   4  10       10.19        8.54      2.39 o 
   6   4  10       65.00       69.19      2.47 o 
  -4   5  10       22.08       23.40      1.53 o 
  -3   5  10       10.88        9.54      1.32 o 
  -2   5  10       39.47       34.81      1.86 o 
  -1   5  10       12.52       12.24      1.96 o 
   0   5  10       95.56       98.48      3.56 o 
   1   5  10        1.57        0.00      0.90 o 
   2   5  10       18.18       18.14      2.02 o 
   3   5  10        4.13        4.91      1.09 o 
   4   5  10        1.26        1.67      0.96 o 
   5   5  10        2.94        4.30      1.13 o 
   6   5  10       17.96       19.36      2.07 o 
  -3   6  10       30.95       30.30      1.67 o 
  -2   6  10       24.99       27.46      1.60 o 
  -1   6  10        1.62        0.89      0.96 o 
   0   6  10       29.71       30.12      1.66 o 
   1   6  10       52.12       52.64      2.11 o 
   2   6  10       11.72       10.82      1.59 o 
   3   6  10        0.02        0.00      1.42 o 
   4   6  10        1.39        1.05      1.00 o 
   5   6  10       28.16       32.04      2.47 o 
  -1   7  10        3.99        9.29      1.40 o 
   0   7  10        8.10        9.74      1.33 o 
   1   7  10       37.30       37.48      1.87 o 
   2   7  10        4.79        5.47      2.17 o 
   3   7  10       17.52       16.30      1.64 o 
   4   7  10        5.38        2.41      1.64 o 
  -1  -3  11       14.82       15.34      1.38 o 
   0  -3  11       34.61       36.23      1.76 o 
   1  -3  11        8.93        8.80      1.91 o 
  -2  -2  11        2.91        0.00      1.01 o 
  -1  -2  11        1.79        1.66      1.07 o 
   0  -2  11        7.03        6.09      1.81 o 
   1  -2  11        0.67        0.28      0.99 o 
   2  -2  11       55.79       58.49      2.19 o 
   3  -2  11        8.67        7.66      1.94 o 
  -3  -1  11       59.16       56.38      2.21 o 
  -2  -1  11        5.17        5.53      1.16 o 
  -1  -1  11       33.65       36.37      1.77 o 
   0  -1  11       90.61       93.34      2.84 o 
   1  -1  11       86.75       87.02      2.74 o 
   2  -1  11        5.60        4.77      1.40 o 
   3  -1  11       18.74       15.80      2.16 o 
   4  -1  11        4.67        5.45      1.77 o 
  -3   0  11       39.01       38.28      1.83 o 
  -2   0  11        0.39        0.00      1.99 o 
  -1   0  11      104.32      101.84      3.41 o 
   0   0  11        1.81        1.80      1.02 o 
   1   0  11       46.47       50.71      2.17 o 
   2   0  11       47.69       48.05      2.01 o 
   3   0  11        0.01        0.00      0.97 o 
   4   0  11        0.56        0.00      0.96 o 
   5   0  11       20.34       23.11      2.24 o 
  -3   1  11       55.86       54.49      2.17 o 
  -2   1  11       17.25       17.94      1.46 o 
  -1   1  11      170.72      178.91      4.41 o 
   0   1  11      137.01      146.07      4.35 o 
   1   1  11      146.19      163.27      4.13 o 
   2   1  11       59.11       60.67      2.29 o 
   3   1  11        0.78        0.00      0.92 o 
   4   1  11       51.46       53.86      2.15 o 
   5   1  11       53.75       52.26      2.14 o 
  -3   2  11      111.33      113.36      3.80 o 
  -2   2  11        5.87        4.55      1.14 o 
  -1   2  11        0.01        0.00      0.89 o 
   0   2  11       44.76       47.28      2.03 o 
   1   2  11     1309.93     1357.97     24.13 o 
   2   2  11       70.87       65.21      2.40 o 
   3   2  11      436.30      481.07      9.53 o 
   4   2  11        8.97       10.00      1.94 o 
   5   2  11       13.39        7.66      1.84 o 
  -3   3  11       28.67       29.55      1.71 o 
  -2   3  11       16.89       18.14      2.37 o 
  -1   3  11       53.97       53.34      2.16 o 
   0   3  11       51.26       51.70      2.16 o 
   1   3  11      572.47      619.10     16.49 o 
   2   3  11        0.16        0.00      0.97 o 
   3   3  11      250.27      274.78      6.10 o 
   4   3  11        7.64        9.76      1.39 o 
   5   3  11       10.25       11.13      1.92 o 
  -3   4  11       46.17       50.52      2.15 o 
  -2   4  11        0.29        0.03      0.97 o 
  -1   4  11       15.18       15.65      1.42 o 
   0   4  11        6.51        6.54      1.24 o 
   1   4  11        6.99        7.30      1.32 o 
   2   4  11       39.40       43.43      2.01 o 
   3   4  11       10.90       13.40      1.49 o 
   4   4  11       37.10       36.72      2.74 o 
   5   4  11       28.06       29.45      1.73 o 
  -2   5  11       16.74       19.91      1.49 o 
  -1   5  11        0.06        0.17      0.95 o 
   0   5  11        4.67        4.20      1.20 o 
   1   5  11        4.19        4.77      1.21 o 
   2   5  11       24.10       24.92      1.62 o 
   3   5  11       50.09       50.66      2.14 o 
   4   5  11       20.11       22.66      1.57 o 
   0   6  11       16.46       17.92      1.69 o 
   1   6  11       63.69       61.06      2.38 o 
   2   6  11       33.80       32.97      2.61 o 
   3   6  11       42.51       49.39      3.48 o 
   0   1  12        0.05        0.00      1.04 o 
   1   1  12       95.37      102.40      4.72 o 
   2   1  12        6.25        3.93      2.54 o 
   0   2  12        1.45        0.00      1.12 o 
   1   2  12       15.31       16.04      1.69 o 
   2   2  12       40.21       43.68      2.12 o 
   1   3  12      181.09      195.03      4.88 o 
                                                 
